# Supplementary material for: A Probabilistic Model to Predict Clinical Phenotypic Traits from Genome Sequencing
Source: PLoS Comput Biol. 2014 Sep 4;10(9):e1003825. doi: 10.1371/journal.pcbi.1003825 (PMC4154636; doi:10.1371/journal.pcbi.1003825)
Supplement: Table S1 — GWAS hits correctly identified that PGP-48 has Graves' disease. A single PGP participant had Graves' disease and she was ranked second out of 130, according to the posterior probability of having this phenotype (AUC = 1.0, P-value = 0.01, FDR = 0.039). Listed are the rsIDs of 16 GWAS hits, the risk alleles harbored by PGP-48, and the zygosity of each GWAS hit. (XLSX) [file pcbi.1003825.s002.xlsx]

## Sheet: TableS1
Table S1		A probabilistic model to predict clinical phenotypic traits from genome sequencing. Chen et al.
ID	Risk allele	PGP48 Zygosity
rs3761959	C	1
rs1024161	C	1
rs6832151	T	1
rs370409	C	2
rs4313034	C	2
rs3893464	A	2
rs9355610	A	1
rs1521	C	2
rs4947296	T	1
rs4248154	T	2
rs4713693	C	1
rs3132613	G	1
rs2273017	G	2
rs9394159	A	2
rs6457617	C	2
rs505922	C	2
