# Supplementary material for: A Probabilistic Model to Predict Clinical Phenotypic Traits from Genome Sequencing
Source: PLoS Comput Biol. 2014 Sep 4;10(9):e1003825. doi: 10.1371/journal.pcbi.1003825 (PMC4154636; doi:10.1371/journal.pcbi.1003825)
Supplement: Table S4 — GWAS hits correctly identified that PGP-142 and PGP-72 have deep vein thrombosis. Two PGP participants had deep vein thrombosis, and they were ranked tenth and twentieth out of 130, according to posterior probability (AUC = 0.893, P-value = 0.027, FDR = 0.08). Listed are the rsIDs of 9 GWAS hits, the risk alleles harbored by PGP-142 and PGP-72, and the zygosity of each GWAS hit. (XLSX) [file pcbi.1003825.s005.xlsx]

## Sheet: TableS4
Table S4		A probabilistic model to predict clinical phenotypic traits from genome sequencing. Chen et al.
ID	Risk allele	PGP142 Zygosity	PGP72 Zygosity
rs1018827	G	0	1
rs7659024	G	1	1
rs2519093	C	2	1
rs495828	G	2	1
rs505922	T	2	1
