# Supplementary material for: A Probabilistic Model to Predict Clinical Phenotypic Traits from Genome Sequencing
Source: PLoS Comput Biol. 2014 Sep 4;10(9):e1003825. doi: 10.1371/journal.pcbi.1003825 (PMC4154636; doi:10.1371/journal.pcbi.1003825)
Supplement: Table S5 — GWAS hits predicted that PGP-158 has aortic aneurism. One PGP participant had aortic aneurism, and she was ranked 34 out of 130, according to posterior probability (AUC = 0.76, P-value = 0.273, FDR = 0.35). Listed are the rsIDs of 2 GWAS hits, the risk alleles harbored by PGP-158, and the zygosity of each GWAS hit. (XLSX) [file pcbi.1003825.s006.xlsx]

## Sheet: TableS5
Table S5		A probabilistic model to predict clinical phenotypic traits from genome sequencing. Chen et al.
ID	Risk allele	PGP158 Zygosity
rs1466535	A	2
rs2383207	A	2
