# Supplementary material for: A Probabilistic Model to Predict Clinical Phenotypic Traits from Genome Sequencing
Source: PLoS Comput Biol. 2014 Sep 4;10(9):e1003825. doi: 10.1371/journal.pcbi.1003825 (PMC4154636; doi:10.1371/journal.pcbi.1003825)
Supplement: Table S6 — GWAS hits correctly identified that PGP-39 and PGP-38 have chronic obstructive pulmonary disease (COPD). Two PGP participants had COPD, and they were ranked fifth and 56th out of 130, according to posterior probability (AUC = 0.772, P-value = 0.102, FDR = 0.205). Listed are the rsIDs of 6 GWAS hits, the risk alleles harbored by PGP-39 and PGP-38, and the zygosity of each GWAS hit. (XLSX) [file pcbi.1003825.s007.xlsx]

## Sheet: TableS6
Table S6		A probabilistic model to predict clinical phenotypic traits from genome sequencing. Chen et al.
ID	Risk allele	PGP38 Zygosity	PGP39 Zygosity
rs114216682	C	2	2
rs117607728	T	2	2
rs8034191	T	1	1
rs8050136	C	1	2
rs76351433	C	2	2
rs10928927	T	1	1
