# Supplementary material for: A Probabilistic Model to Predict Clinical Phenotypic Traits from Genome Sequencing
Source: PLoS Comput Biol. 2014 Sep 4;10(9):e1003825. doi: 10.1371/journal.pcbi.1003825 (PMC4154636; doi:10.1371/journal.pcbi.1003825)
Supplement: Table S7 — Phenotype model prediction performance (AUC) for 130 PGP participants, using genome sequence only, prevalence only, and both. Phenotypes are sorted by the difference between AUC of the prevalence only model and the AUC of the model that uses both genome sequence and prevalence. Only phenotypes reported in at least one PGP are listed. (XLSX) [file pcbi.1003825.s008.xlsx]

## Sheet: Table S7
Table S7		A probabilistic model to predict clinical phenotypic traits from genome sequencing. Chen et al.
Phenotype	Prevalence Only	Genome Only	Combined
bloodGroup_B	0.5	1	1
graves_disease	0.5	1	1
non-hodgkin_lymphoma	0.98	0.828	0.992
kidney_cancer	0.988	0.496	0.988
gilbert_syndrome	0.5	0.976	0.984
endometrial_cancer	0.962	0.5	0.974
kidney_stone	0.968	0.663	0.956
alopecia_areata	0.5	0.953	0.953
prostate_cancer	0.972	0.909	0.943
von_willebrand_disease	0.5	0.941	0.941
crohns_disease	0.5	0.937	0.937
breast_fibroadenoma	0.85	0.742	0.923
glaucoma	0.97	0.868	0.92
bloodGroup_A	0.535	0.919	0.92
bloodGroup_O	0.499	0.915	0.917
deep_vein_thrombosis	0.5	0.893	0.893
benign_prostatic_hypertrophy	0.891	0.5	0.891
age-related_cataract	0.88	0.496	0.878
fibrocystic_breast_disease	0.861	0.5	0.861
colon_cancer	1	0.477	0.836
infantile_juvenile_and_presenile_cataract	0.5	0.825	0.825
temporomandibular_joint_tmj_disorder	0.813	0.496	0.813
breast_cancer	0.874	0.431	0.799
osteoarthritis	0.803	0.466	0.796
atrial_fibrillation	0.795	0.571	0.79
raynauds_phenomenon	0.777	0.5	0.777
iron_deficiency_anemia	0.782	0.477	0.777
chronic_obstructive_pulmonary_disease	0.598	0.884	0.772
epilepsy	0.508	0.77	0.77
aortic_aneurysm	0.5	0.76	0.76
diverticulosis	0.747	0.5	0.747
inguinal_hernia	0.739	0.5	0.739
presbyopia	0.728	0.521	0.739
hashimotos_thyroiditis	0.729	0.5	0.729
urinary_tract_infection	0.721	0.5	0.721
hyperopia	0.704	0.5	0.704
uterine_fibroids	0.662	0.556	0.703
hypertrophic_cardiomyopathy	0.5	0.702	0.702
endometriosis	0.5	0.694	0.694
hair_loss	0.65	0.649	0.685
myocardial_infarction	0.724	0.283	0.685
dupuytrens_contracture	0.5	0.685	0.685
hypertension	0.69	0.509	0.672
colon_polyps	0.684	0.517	0.67
central_serous_retinopathy	0.655	0.5	0.655
chronic_bronchitis	0.648	0.5	0.648
dry_eye_syndrome	0.653	0.496	0.646
age-related_hearing_loss	0.65	0.496	0.644
bundle_branch_block	0.654	0.472	0.642
chronic_tension_headaches	0.633	0.5	0.633
migraine_with_aura	0.564	0.552	0.632
peptic_ulcer	0.5	0.627	0.627
diabetes_mellitus_type_2	0.696	0.461	0.626
tinnitus	0.624	0.5	0.624
rheumatoid_arthritis	0.607	0.68	0.615
tennis_elbow	0.612	0.5	0.612
cardiac_arrhythmia	0.5	0.61	0.61
carpal_tunnel_syndrome	0.5	0.609	0.609
osteoporosis	0.685	0.361	0.607
migraine_without_aura	0.55	0.57	0.604
barretts_esophagus	0.5	0.595	0.595
non-melanoma_skin_cancer	0.594	0.5	0.594
hemorrhoids	0.591	0.5	0.591
scoliosis	0.608	0.435	0.591
high_triglycerides	0.579	0.565	0.585
premature_ventricular_contractions	0.572	0.5	0.572
impacted_tooth	0.5	0.57	0.57
asthma	0.572	0.522	0.566
allergic_contact_dermatitis	0.562	0.495	0.56
rotator_cuff_tear	0.559	0.5	0.559
ovarian_cysts	0.526	0.528	0.548
myopia	0.552	0.499	0.547
astigmatism	0.588	0.398	0.547
hypothyroidism	0.509	0.537	0.541
varicose_veins	0.502	0.522	0.539
gallstones	0.5	0.539	0.539
gingivitis	0.529	0.5	0.529
pilonidal_cyst	0.528	0.5	0.528
varicocele	0.465	0.667	0.527
gout	0.514	0.5	0.514
essential_tremor	0.633	0.315	0.509
geographic_tongue	0.508	0.5	0.508
trigger_finger	0.5	0.5	0.5
dermatographia	0.5	0.5	0.5
frozen_shoulder	0.5	0.5	0.5
hyperhidrosis	0.5	0.5	0.5
strabismus	0.5	0.5	0.5
tongue_tie	0.5	0.5	0.5
cafe_au_lait_spots	0.5	0.5	0.5
osgood-schlatter_disease	0.5	0.5	0.5
chronic_sinusitis	0.5	0.5	0.5
sciatica	0.5	0.5	0.5
floaters	0.5	0.5	0.5
scheuermanns_kyphosis	0.5	0.5	0.5
other_thrombophilia	0.5	0.5	0.5
dandruff	0.5	0.5	0.5
folate_deficiency_anemia	0.5	0.5	0.5
spermatocele	0.5	0.5	0.5
irritable_bowel_syndrome	0.5	0.5	0.5
rectal_prolapse	0.5	0.5	0.5
skin_tags	0.5	0.5	0.5
hiatal_hernia	0.5	0.5	0.5
plantar_fasciitis	0.5	0.5	0.5
menieres_disease	0.5	0.5	0.5
canker_sores	0.5	0.5	0.5
keloids	0.5	0.5	0.5
chronic_recurrent_tonsillitis	0.5	0.5	0.5
cluster_headaches	0.5	0.5	0.5
fissured_tongue	0.5	0.5	0.5
female_infertility	0.5	0.5	0.5
urethral_diverticulum	0.5	0.5	0.5
uterine_prolapse	0.5	0.5	0.5
nasal_polyps	0.5	0.5	0.5
deviated_septum	0.5	0.5	0.5
lichen_planus	0.5	0.496	0.496
thyroid_nodule	0.5	0.496	0.496
mitral_valve_prolapse	0.5	0.496	0.496
appendicitis	0.5	0.496	0.496
fibromyalgia	0.5	0.492	0.492
retinal_detachment	0.5	0.492	0.492
lactose_intolerance	0.492	0.5	0.492
rosacea	0.5	0.492	0.492
dental_cavities	0.491	0.5	0.491
spinal_stenosis	0.5	0.483	0.483
narcolepsy	0.5	0.482	0.482
porphyria	0.5	0.48	0.48
color_blindness	0.5	0.48	0.48
male_infertility	0.5	0.476	0.476
psoriasis	0.5	0.47	0.468
acne	0.463	0.5	0.463
bunions	0.463	0.5	0.463
lipoma	0.5	0.459	0.459
high_cholesterol	0.417	0.556	0.455
congenital_heart_defect	0.5	0.448	0.448
idiopathic_thrombocytopenic_purpura	0.444	0.5	0.444
cleft_uvula	0.5	0.437	0.437
growth_hormone_deficiency	0.487	0.407	0.435
gastroesophageal_reflux_disease	0.5	0.431	0.431
eczema	0.486	0.435	0.431
hereditary_motor_and_sensory_neuropathy	0.5	0.405	0.405
allergic_rhinitis	0.5	0.397	0.397
ulcerative_colitis	0.5	0.382	0.382
cervical_cancer	0.295	0.974	0.333
sjogrens_syndrome	0.295	0.5	0.295
polycystic_ovary_syndrome	0.5	0.284	0.284
nonalcoholic_fatty_liver_disease	0.492	0.111	0.111
