# Supplementary material for: A Probabilistic Model to Predict Clinical Phenotypic Traits from Genome Sequencing
Source: PLoS Comput Biol. 2014 Sep 4;10(9):e1003825. doi: 10.1371/journal.pcbi.1003825 (PMC4154636; doi:10.1371/journal.pcbi.1003825)
Supplement: Table S8 — Phenotypes that were predicted no better than random by our models. Phenotype: the poorly predicted clinical phenotypes. #PGP: the number of PGP participants who reported having the phenotype. AUC: the area under the receiver operating characteristic curve of our model predictions. p-value: the statistical significance of each AUC. FDR: the false discovery rate (FDR). None of the predictions are significant. (XLSX) [file pcbi.1003825.s009.xlsx]

## Sheet: TableS8
Table S8		A probabilistic model to predict clinical phenotypic traits from genome sequencing. Chen et al.
Phenotype	#PGP	AUC	p-value	FDR
Strabismus	1	0.5	1	1
Osgood-Schlatter disease	1	0.5	1	1
Other thrombophilia (includes antiphospholipid syndrome)	1	0.5	1	1
Folate deficiency anemia	1	0.5	1	1
Scheuermann's kyphosis	1	0.5	1	1
Meniere's disease	1	0.5	1	1
Chronic/recurrent tonsillitis	1	0.5	1	1
Urethral diverticulum	1	0.5	1	1
Dermatographia	2	0.5	1	1
Uterine prolapse	2	0.5	1	1
Tongue tie (ankyloglossia)	2	0.5	1	1
Rectal prolapse	2	0.5	1	1
Fissured tongue	2	0.5	1	1
Trigger finger	3	0.5	1	1
Spermatocele	3	0.5	1	1
Frozen shoulder	3	0.5	1	1
Female infertility	3	0.5	1	1
Hyperhidrosis (excessive sweating)	4	0.5	1	1
Cluster headaches	5	0.5	1	1
Hiatal hernia	8	0.5	1	1
Keloids	8	0.5	1	1
Cafe au lait spots	8	0.5	1	1
Nasal polyps	10	0.5	1	1
Sciatica	11	0.5	1	1
Chronic sinusitis	13	0.5	1	1
Irritable bowel syndrome (IBS)	15	0.5	1	1
Deviated septum	16	0.5	1	1
Plantar fasciitis	17	0.5	1	1
Skin tags	33	0.5	1	1
Floaters	34	0.5	1	1
Dandruff	44	0.5	1	1
Canker sores (oral ulcers)	48	0.5	1	1
Lichen planus	1	0.496063	1	1
Thyroid nodule(s)	3	0.495968	1	1
Mitral valve prolapse	6	0.495902	1	1
Appendicitis	11	0.49569	1	1
Retinal detachment	1	0.492063	1	1
Fibromyalgia	2	0.492063	1	1
Lactose intolerance	5	0.491803	1	1
Rosacea	9	0.491597	1	1
Dental cavities	109	0.490826	1	1
Spinal stenosis	7	0.483471	1	1
Narcolepsy	2	0.482	0.622338	0.668812
Porphyria	1	0.480159	1	1
Color blindness	5	0.479508	1	1
Male infertility	3	0.476471	1	1
Psoriasis	5	0.468293	0.594041	0.658049
Acne	50	0.463333	0.859314	0.830969
Bunions	8	0.4625	1	1
Lipoma	8	0.458678	1	1
High cholesterol (hypercholesterolemia)	36	0.454518	0.791121	0.7866
Congenital heart defect	3	0.447581	1	1
Idiopathic thrombocytopenic purpura (ITP)	2	0.444444	0.655534	0.683707
Cleft uvula	1	0.436508	0.560744	0.631166
Growth hormone deficiency	3	0.435484	0.651135	0.683707
Gastroesophageal Reflux Disease (GERD)	3	0.431452	1	1
Eczema	20	0.431019	0.839116	0.816653
Hereditary motor and sensory neuropathy (includes Charcot-Marie-Tooth disease and HNPP)	1	0.404762	1	1
Allergic rhinitis (includes hay fever)	1	0.396825	0.610039	0.663115
Ulcerative colitis	4	0.382114	0.782022	0.785363
Cervical cancer	1	0.333333	0.671433	0.685879
Sjogren's syndrome (Sicca syndrome)	1	0.295276	1	1
Polycystic ovary syndrome (PCOS)	2	0.283784	0.836016	0.816653
Nonalcoholic fatty liver disease (NAFLD)	1	0.111111	0.891511	0.847013
