# Supplementary material for: A Probabilistic Model to Predict Clinical Phenotypic Traits from Genome Sequencing
Source: PLoS Comput Biol. 2014 Sep 4;10(9):e1003825. doi: 10.1371/journal.pcbi.1003825 (PMC4154636; doi:10.1371/journal.pcbi.1003825)
Supplement: Table S9 — Prevalences for each phenotype used in this work, based on age, gender, and ancestry when available. Phenotypes are listed in column A. Columns B–H list seven ancestral populations for which we were able to establish phenotype population prevalence. For each ancestral population, phenotype prevalence is listed for each combination of gender and age range. Column I shows the source(s) of the data for the phenotype. (XLSX) [file pcbi.1003825.s010.xlsx]

## Sheet: TableS9
Table S9		A probabilistic model to predict clinical phenotypic traits from genome sequencing. Chen et al.
#	EA-European American	AA-African American	HL-Hispanic/Latino	NI-Native Indian	NAS-Native Alaska	NH-Native Hawaiian	AS-Asian	source	comments
Stomach cancer	M-25:0.000004,F-25:0.00008,M-35:0.000030,F-35:0.000026,M-45:0.000118,F-45:0.000092,M-55:0.000298,F-55:0.000168,M-65:0.000647,F-65:0.000334,M-75:0.001267,F-75:0.000612,M-85:0.001508,F-85:0.000914	M-35:0.000038,F-35:0.000036,M-45:0.000149,F-45:0.000135,M-55:0.000437,F-55:0.000360,M-65:0.000959,F-65:0.000635,M-75:0.001775,F-75:0.001184,M-85:0.002519,F-85:0.001728	M-25:0.000008,F-25:0.000011,M-35: 0.000049,F-35:0.000042,M-45:0.000153,F-45:0.000152,M-55:0.000449,F-55:0.000279,M-65:0.001108,F-65:0.000639,M-75:0.002139,F-75:0.001294,M-85:0.002667,F-85:0.001900			M-25:0.000012,F-25:0.000019,M-35:0.000038,F-35:0.000040,M-45:0.000198,F-45:0.000172,M-55:0.000579,F-55:0.000332,M-65:0.001349,F-65:0.000848,M-75:0.003373,F-75:0.001807,M-85:0.005580,F-85:0.003191	M-25:0.000012,F-25:0.000019,M-35:0.000038,F-35:0.000040,M-45:0.000198,F-45:0.000172,M-55:0.000579,F-55:0.000332,M-65:0.001349,F-65:0.000848,M-75:0.003373,F-75:0.001807,M-85:0.005580,F-85:0.003191	http://seer.cancer.gov/csr/1975_2009_pops09/results_merged/sect_24_stomach.pdf
Colon cancer	M-15:0.000003,F-15:0.000003,M-25:0.000053,F-25:0.000059,M-35:0.000264,F-35:0.000248,M-45:0.001026,F-45:0.000938,M-55:0.003510,F-55:0.002724,M-65:0.008307,F-65:0.005652,M-75:0.016819,F-75:0.011966,M-85:0.022624,F-85:0.019159	M-25:0.000043,F-25:0.000038,M-35:0.000183,F-35:0.000239,M-45:0.001159,F-45:0.001104,M-55:0.004014,F-55:0.003754,M-65:0.009896,F-65:0.007851,M-75:0.016714,F-75:0.014056,M-85:0.020416,F-85:0.019225	M-25:0.000036,F-25:0.000035,M-35:0.000223,F-35:0.000186,M-45:0.000754,F-45:0.000718,M-55:0.002869,F-55:0.002257,M-65:0.007358,F-65:0.004817,M-75:0.014419,F-75:0.008578,M-85:0.017804,F-85:0.013482			M-25:0.000051,F-25:0.000032,M-35:0.000260,F-35:0.000220,M-45:0.001154,F-45:0.000798,M-55:0.003695,F-55:0.002988,M-65:0.008182,F-65:0.005838,M-75:0.015943,F-75:0.010923,M-85:0.021933,F-85:0.017009	M-25:0.000051,F-25:0.000032,M-35:0.000260,F-35:0.000220,M-45:0.001154,F-45:0.000798,M-55:0.003695,F-55:0.002988,M-65:0.008182,F-65:0.005838,M-75:0.015943,F-75:0.010923,M-85:0.021933,F-85:0.017009	http://seer.cancer.gov/csr/1975_2009_pops09/results_merged/sect_06_colon_rectum.pdf
Rectal cancer	M-15:0.000003,F-15:0.000003,M-25:0.000053,F-25:0.000059,M-35:0.000264,F-35:0.000248,M-45:0.001026,F-45:0.000938,M-55:0.003510,F-55:0.002724,M-65:0.008307,F-65:0.005652,M-75:0.016819,F-75:0.011966,M-85:0.022624,F-85:0.019159	M-25:0.000043,F-25:0.000038,M-35:0.000183,F-35:0.000239,M-45:0.001159,F-45:0.001104,M-55:0.004014,F-55:0.003754,M-65:0.009896,F-65:0.007851,M-75:0.016714,F-75:0.014056,M-85:0.020416,F-85:0.019225	M-25:0.000036,F-25:0.000035,M-35:0.000223,F-35:0.000186,M-45:0.000754,F-45:0.000718,M-55:0.002869,F-55:0.002257,M-65:0.007358,F-65:0.004817,M-75:0.014419,F-75:0.008578,M-85:0.017804,F-85:0.013482			M-25:0.000051,F-25:0.000032,M-35:0.000260,F-35:0.000220,M-45:0.001154,F-45:0.000798,M-55:0.003695,F-55:0.002988,M-65:0.008182,F-65:0.005838,M-75:0.015943,F-75:0.010923,M-85:0.021933,F-85:0.017009	M-25:0.000051,F-25:0.000032,M-35:0.000260,F-35:0.000220,M-45:0.001154,F-45:0.000798,M-55:0.003695,F-55:0.002988,M-65:0.008182,F-65:0.005838,M-75:0.015943,F-75:0.010923,M-85:0.021933,F-85:0.017009	http://seer.cancer.gov/csr/1975_2009_pops09/results_merged/sect_06_colon_rectum.pdf
Colon polyps	M-:0.076,F-:0.048,-45:0.044,-55:0.053,-65:0.071,-75:0.081	M-:0.084,F-:0.072,-45:0.061,-55:0.062,-65:0.105,-75:0.108,-85:0.109	M-:0.066,F-:0.050,-45:0.034,-55:0.050,-65:0.071,-75:0.067					http://jama.jamanetwork.com/article.aspx?articleid=182613;http://link.springer.com/article/10.1007/s10620-011-1898-1/fulltext.html#Sec7
Pancreatic cancer	M-15:0.000001,F-15:0.000001,M-25:0.000004,F-25:0.000007,M-35:0.000014,F-35:0.000019,M-45:0.000068,F-45:0.000051,M-55:0.000196,F-55:0.000154,M-65:0.000435,F-65:0.000324,M-75:0.000613,F-75:0.000532,M-85:0.000572,F-85:0.000505	M-25:0.000008,F-25:0.000008,M-35:0.000025,F-35:0.000017,M-45:0.000085,F-45:0.000077,M-55:0.000224,F-55:0.000180,M-65:0.000392,F-65:0.000418,M-75:0.000562,F-75:0.000700,M-85:0.000791,F-85:0.000678	-25:0.000006,F-25:0.000009,M-35:0.000008,F-35:0.000011,M-45:0.000054,F-45:0.000045,M-55:0.000128,F-55:0.000124,M-65:0.000298,F-65:0.000280,M-75:0.000424,F-75:0.000425,M-85:0.000462,F-85:0.000644			M-25:0.000009,F-25:0.000012,M-35:0.000013,F-35:0.000011,M-45:0.000031,F-45:0.000060,M-55:0.000123,F-55:0.000128,M-65:0.000319,F-65:0.000217,M-75:0.000476,F-75:0.000554,M-85:0.000493,F-85:0.000640	M-25:0.000009,F-25:0.000012,M-35:0.000013,F-35:0.000011,M-45:0.000031,F-45:0.000060,M-55:0.000123,F-55:0.000128,M-65:0.000319,F-65:0.000217,M-75:0.000476,F-75:0.000554,M-85:0.000493,F-85:0.000640	http://seer.cancer.gov/csr/1975_2009_pops09/results_merged/sect_22_pancreas.pdf
Lung cancer	M-5:0.000002,F-5:0.000002,M-15:0.000003,F-15:0.000004,M-25:0.000018,F-25:0.000020,M-35:0.000051,F-35:0.000062,M-45:0.000212,F-45:0.000279,M-55:0.000983,F-55:0.001119,M-65:0.003253,F-65:0.003323,M-75:0.006528,F-75:0.006450,M-85:0.006405,F-85:0.005404	M-25:0.000017,F-25:0.000013,M-35:0.000066,F-35:0.000055,M-45:0.000236,F-45:0.000354,M-55:0.001717,F-55:0.001380,M-65:0.004555,F-65:0.003524,M-75:0.007500,F-75:0.005498,M-85:0.006533,F-85:0.004031	M-25:0.000007,F-25:0.000017,M-35:0.000042,F-35:0.000032,M-45:0.000111,F-45:0.000132,M-55:0.000432,F-55:0.000463,M-65:0.001412,F-65:0.001414,M-75:0.003767,F-75:0.002628,M-85:0.004093,F-85:0.003092			M-25:0.000009,F-25:0.000009,M-35:0.000036,F-35:0.000067,M-45:0.000194,M-45:0.000200,M-55:0.000798,F-55:0.000788,M-65:0.002816,F-65:0.001860,M-75:0.005681,F-75:0.004232,M-85:0.006767,F-85:0.004183	M-25:0.000009,F-25:0.000009,M-35:0.000036,F-35:0.000067,M-45:0.000194,M-45:0.000200,M-55:0.000798,F-55:0.000788,M-65:0.002816,F-65:0.001860,M-75:0.005681,F-75:0.004232,M-85:0.006767,F-85:0.004183	http://seer.cancer.gov/csr/1975_2009_pops09/results_merged/sect_15_lung_bronchus.pdf
Melanoma	M-5:0.000004,F-5:0.000006,M-15:0.000034,F-15:0.000048,M-25:0.000239,F-25:0.000530,M-35:0.000863,F-35:0.001615,M-45:0.001931,F-45:0.002768,M-55:0.003792,F-55:0.003608,M-65:0.006753,F-65:0.004211,M-75:0.009327,F-75:0.004486,M-85:0.010960,F-85:0.004647	M-25:0.000014,F-25:0.000018,M-35:0.000018,F-35:0.000041,M-45:0.000049,F-45:0.000074,M-55:0.000071,F-55:0.000067,M-65:0.000210,F-65:0.000182,M-75:0.000360,F-75:0.000198,M-85:0.000626,F-85:0.000219	M-15:0.000012,F-15:0.000011,M-25:0.000024,F-25:0.000072,M-35:0.000089,F-35:0.000246,M-45:0.000220,F-45:0.000515,M-55:0.000452,F-55:0.000770,M-65:0.000682,F-65:0.000951,M-75:0.001284,F-75:0.000977,M-85:0.002032,F-85:0.001244			M-15:0.000022,F-15:0.000016,M-25:0.000017,F-25:0.000024,M-35:0.000052,F-35:0.000071,M-45:0.000088,F-45:0.000168,M-55:0.000142,F-55:0.000143,M-65:0.000305,F-65:0.000255,M-75:0.000354,F-75:0.000234,M-85:0.000616,F-85:0.000377	M-15:0.000022,F-15:0.000016,M-25:0.000017,F-25:0.000024,M-35:0.000052,F-35:0.000071,M-45:0.000088,F-45:0.000168,M-55:0.000142,F-55:0.000143,M-65:0.000305,F-65:0.000255,M-75:0.000354,F-75:0.000234,M-85:0.000616,F-85:0.000377	http://seer.cancer.gov/csr/1975_2009_pops09/results_merged/sect_16_melanoma_skin.pdf
Non-melanoma skin cancer	M-25:0.007,M-35:0.007,M-45:0.007,M-55:0.007,M-65:0.079,M-75:0.079,M-85:0.079,F-25:0.008,F-35:0.008,F-45:0.008,F-55:0.008,F-65:0.045,F-75:0.045,F-85:0.045							http://meps.ahrq.gov/data_files/publications/st345/stat345.shtml
Lipoma	0.021							http://radiographics.rsna.org/content/24/5/1433.full
Breast cancer	M-25:0.000057,F-25:0.000117,M-35:0.000004,F-35:0.001748,M-45:0.000025,F-45:0.009520,M-55:0.000080,F-55:0.022471,M-65:0.000250,F-65:0.038849,M-75:0.000436,F-75:0.048349,M-85:0.000624,F-85:0.047217	M-25:0.000082,F-25:0.000158,M-35:0.000983,F-35:0.001833,M-45:0.000039,F-45:0.008665,M-55:0.000150,F-55:0.018577,M-65:0.000298,F-65:0.029161,M-75:0.000413,F-75:0.035651,M-85:0.000580,F-85:0.035705	M-25:0.000040,F-25:0.000085,M-35:0.000620,F-35:0.001276,M-45:0.000013,F-45:0.006499,M-55:0.000040,F-55:0.015621,M-65:0.000138,F-65:0.024598,M-75:0.000220,F-75:0.029676,M-85:0.000239,F-85:0.029970			M-25:0.000061,F-25:0.000119,M-35:0.000818,F-35:0.001548,M-45:0.000021,F-45:0.008333,M-55:0.000049,F-55:0.018207,M-65:0.000112,F-65:0.025765,M-75:0.000239,F-75:0.029922,M-85:0.000292,F-85:0.028696	M-25:0.000061,F-25:0.000119,M-35:0.000818,F-35:0.001548,M-45:0.000021,F-45:0.008333,M-55:0.000049,F-55:0.018207,M-65:0.000112,F-65:0.025765,M-75:0.000239,F-75:0.029922,M-85:0.000292,F-85:0.028696	http://seer.cancer.gov/csr/1975_2009_pops09/results_merged/sect_04_breast.pdf
Breast fibroadenoma	F-:0.0083,M-:0.00007
Cervical cancer	F-25:0.000023,F-35:0.000271,F-45:0.001081,F-55:0.003703,F-65:0.008821,F-75:0.010384,F-85:0.008450,M-:0	F-25:0.000069,F-35:0.000604,F-45:0.001221,F-55:0.001581,F-65:0.001445,F-75:0.001415,F-85:0.001281,M-:0	F-25:0.000069,F-35:0.000604,F-45:0.001221,F-55:0.001581,F-65:0.001445,F-75:0.001415,F-85:0.001281,M-:0			F-25:0.000022,F-35:0.000377,F-45:0.001088,F-55:0.001670,F-65:0.001839,F-75:0.001752,F-85:0.001399,M-:0	F-25:0.000022,F-35:0.000377,F-45:0.001088,F-55:0.001670,F-65:0.001839,F-75:0.001752,F-85:0.001399,M-:0	http://seer.cancer.gov/csr/1975_2009_pops09/results_merged/sect_05_cervix_uteri.pdf
Endometrial cancer	F-25:0.000025,F-35:0.000283,F-45:0.001103,F-55:0.003816,F-65:0.008801,F-75:0.010543,F-85:0.008514,M-:0	F-25:0.000043,F-35:0.000242,F-45:0.00676,F-55:0.001859,F-65:0.005083,F-75:0.006896,F-85:0.004512,M-:0	F-25:0.000043,F-35:0.000340,F-45:0.001071,F-55:0.002848,F-65:0.005784,F-75:0.005676,F-85:0.004666,M-:0			F-25:0.000039,F-35:0.000296,F-45:0.001233,F-55:0.003713,F-65:0.005615,F-75:0.004863,F-85:0.003783,M-:0	F-25:0.000039,F-35:0.000296,F-45:0.001233,F-55:0.003713,F-65:0.005615,F-75:0.004863,F-85:0.003783,M-:0	http://seer.cancer.gov/csr/1975_2009_pops09/results_merged/sect_07_corpus_uteri.pdf
Uterine fibroids	F-25:0.08,F-35:0.13,F-45:0.35,M-:0	F-25:0.18,F-35:0.35,F-45:0.50,M-:0	F-:0.1,M-:0					http://www.sciencedirect.com/science/article/pii/S0002937802714294;http://www.ncbi.nlm.nih.gov/pmc/articles/PMC3384531/#R9
Ovarian cancer	M-:0,F-5:0.000004,F-15:0.000067,F-25:0.000175,F-35:0.000277,F-45:0.000639,F-55:0.001384,F-65:0.002122,F-75:0.002267,F-85:0.001711	M-:0,F-15:0.000044,F-25:0.000105,F-35:0.000211,F-45:0.000415,F-55:0.000729,F-65:0.001056,F-75:0.001287,F-85:0.001401	M-:0,F-15:0.000087,F-25:0.000182,F-35:0.000251,F-45:0.000495,F-55:0.000998,F-65:0.001467,F-75:0.001602,F-85:0.001538			M-:0,F-15:0.000064,F-25:0.000160,F-35:0.000330,F-45:0.000635,F-55:0.001382,F-65:0.001561,F-75:0.001419,F-85:0.001046	M-:0,F-15:0.000064,F-25:0.000160,F-35:0.000330,F-45:0.000635,F-55:0.001382,F-65:0.001561,F-75:0.001419,F-85:0.001046	http://seer.cancer.gov/csr/1975_2009_pops09/results_merged/sect_21_ovary.pdf
Prostate cancer	F-:0,M-15:0.000002,M-25:0.000002,M-35:0.000008,M-45:0.000746,M-55:0.009740,M-65:0.048637,M-75:0.109694,M-85:0.112939	F-:0,M-15:0.000002,M-25:0.000002,M-35:0.000038,M-45:0.002140,M-55:0.019558,M-65:0.082407,M-75:0.161070,M-85:0.158241	F-:0,M-15:0.000002,M-25:0.000002,M-35:0.000008,M-45:0.000396,M-55:0.006030,M-65:0.033919,M-75:0.089218,M-85:0.105882			F-:0,M-15:0.000002,M-25:0.000002,M-35:0.000013,M-45:0.000213,M-55:0.003416,M-65:0.019750,M-75:0.056894,M-85:0.086466	F-:0,M-15:0.000002,M-25:0.000002,M-35:0.000013,M-45:0.000213,M-55:0.003416,M-65:0.019750,M-75:0.056894,M-85:0.086466	http://seer.cancer.gov/csr/1975_2009_pops09/results_merged/sect_23_prostate.pdf
Bladder cancer	M-5:0.000002,F-5:0.000002,M-15:0.000006,F-15:0.000003,M-25:0.000025,F-25:0.000010,M-35:0.000112,F-35:0.000045,M-45:0.000462,F-45:0.000164,M-55:0.001817,F-55:0.000542,M-65:0.006141,F-65:0.001653,M-75:0.014222,F-75:0.003441,M-85:0.021802,F-85:0.004738	M-25:0.000021,F-25:0.000008,M-35:0.000070,F-35:0.000038,M-45:0.000255,F-45:0.000057,M-55:0.000931,F-55:0.000285,M-65:0.002797,F-65:0.000781,M-75:0.005350,F-75:0.001781,M-85:0.008867,F-85:0.002973	M-25:0.000015,F-25:0.000008,M-35:0.000044,F-35:0.000022,M-45:0.000172,F-45:0.000087,M-55:0.000728,F-55:0.000219,M-65:0.002493,F-65:0.000696,M-75:0.006291,F-75:0.001375,M-85:0.010499,F-85:0.002548			M-25:0.000006,F-25:0.000006,M-35:0.000038,F-35:0.000015,M-45:0.000201,F-45:0.000044,M-55:0.000719,F-55:0.000167,M-65:0.002165,F-65:0.000519,M-75:0.005434,F-75:0.001154,M-85:0.010784,F-85:0.002760	M-25:0.000006,F-25:0.000006,M-35:0.000038,F-35:0.000015,M-45:0.000201,F-45:0.000044,M-55:0.000719,F-55:0.000167,M-65:0.002165,F-65:0.000519,M-75:0.005434,F-75:0.001154,M-85:0.010784,F-85:0.002760	http://seer.cancer.gov/csr/1975_2009_pops09/results_merged/sect_27_urinary_bladder.pdf
Kidney cancer	M-5:0.000071,F-5:0.000072,M-15:0.000086,F-15:0.000102,M-25:0.000025,F-25:0.000029,M-35:0.000154,F-35:0.000131,M-45:0.000669,F-45:0.000416,M-55:0.001734,F-55:0.000953,M-65:0.003608,F-65:0.001835,M-75:0.005080,F-75:0.002730,M-85:0.004672,F-85:0.002465	M-5:0.000088,F-5:0.000072,M-15:0.000057,F-15:0.000139,M-25:0.000034,F-25:0.000043,M-35:0.000177,F-35:0.000167,M-45:0.000652,F-45:0.000356,M-55:0.001847,F-55:0.001004,M-65:0.003795,F-65:0.001917,M-75:0.004894,F-75:0.002751,M-85:0.003768,F-85:0.002694	M-5:0.000054,F-5:0.000066,M-15:0.000055,F-15:0.000087,M-25:0.000017,F-25:0.000022,M-35:0.000131,F-35:0.000141,M-45:0.000553,F-45:0.000376,M-55:0.001435,F-55:0.000986,M-65:0.003326,F-65:0.001847,M-75:0.005292,F-75:0.002653,M-85:0.004923,F-85:0.003164			M-5:0.000031,F-5:0.000047,M-15:0.000016,F-15:0.000032,M-25:0.000020,F-25:0.000015,M-35:0.000079,F-35:0.000062,M-45:0.000317,F-45:0.000215,M-55:0.000949,F-55:0.000436,M-65:0.001989,F-65:0.000812,M-75:0.002786,F-75:0.001566,M-85:0.003068,F-85:0.001538	M-5:0.000031,F-5:0.000047,M-15:0.000016,F-15:0.000032,M-25:0.000020,F-25:0.000015,M-35:0.000079,F-35:0.000062,M-45:0.000317,F-45:0.000215,M-55:0.000949,F-55:0.000436,M-65:0.001989,F-65:0.000812,M-75:0.002786,F-75:0.001566,M-85:0.003068,F-85:0.001538	http://seer.cancer.gov/csr/1975_2009_pops09/results_merged/sect_11_kidney_pelvis.pdf
Thyroid cancer	M-5:0.000002,F-5:0.000002,M-15:0.000021,F-15:0.000092,M-25:0.000129,F-25:0.000746,M-35:0.000406,F-35:0.002242,M-45:0.000781,F-45:0.003219,M-55:0.001022,F-55:0.003325,M-65:0.001271,F-65:0.003043,M-75:0.001228,F-75:0.002384,M-85:0.000767,F-85:0.001397	M-15:0.000010,F-15:0.000015,M-25:0.000032,F-25:0.000212,M-35:0.000114,F-35:0.000820,M-45:0.000336,F-45:0.001403,M-55:0.000348,F-55:0.001669,M-65:0.000562,F-65:0.002034,M-75:0.000581,F-75:0.001669,M-85:0.000805,F-85:0.000979	M-15:0.000016,F-15:0.000083,M-25:0.000065,F-25:0.000568,M-35:0.000221,F-35:0.001500,M-45:0.000391,F-45:0.002331,M-55:0.000665,F-55:0.002827,M-65:0.000892,F-65:0.002749,M-75:0.000942,F-75:0.002292,M-85:0.000756,F-85:0.001739			M-15:0.000014,F-15:0.000077,M-25:0.000080,F-25:0.000533,M-35:0.000361,F-35:0.001608,M-45:0.000538,F-45:0.002409,M-55:0.000761,F-55:0.003010,M-65:0.000953,F-65:0.002999,M-75:0.000980,F-75:0.002738,M-85:0.000891,F-85:0.001733	M-15:0.000014,F-15:0.000077,M-25:0.000080,F-25:0.000533,M-35:0.000361,F-35:0.001608,M-45:0.000538,F-45:0.002409,M-55:0.000761,F-55:0.003010,M-65:0.000953,F-65:0.002999,M-75:0.000980,F-75:0.002738,M-85:0.000891,F-85:0.001733	http://seer.cancer.gov/csr/1975_2009_pops09/results_merged/sect_26_thyroid.pdf
Non-Hodgkin lymphoma	M-5:0.000041,F-5:0.000019,M-15:0.000151,F-15:0.000074,M-25:0.000277,F-25:0.000170,M-35:0.000509,F-35:0.000359,M-45:0.001104,F-45:0.000771,M-55:0.002143,F-55:0.001611,M-65:0.004023,F-65:0.003110,M-75:0.006341,F-75:0.005205,M-85:0.006837,F-85:0.005665	M-5:0.000019,F-5:0.000025,M-15:0.000148,F-15:0.000080,M-25:0.000259,F-25:0.000177,M-35:0.000531,F-35:0.000350,M-45:0.001016,F-45:0.000721,M-55:0.001686,F-55:0.001276,M-65:0.002757,F-65:0.002120,M-75:0.002863,F-75:0.003217,M-85:0.003231,F-85:0.002538	M-5:0.000034,F-5:0.000015,M-15:0.000107,F-15:0.000054,M-25:0.000185,F-25:0.000126,M-35:0.000364,F-35:0.000243,M-45:0.000752,F-45:0.000565,M-55:0.001491,F-55:0.001219,M-65:0.002529,F-54:0.002459,M-75:0.003999,F-75:0.003925,M-85:0.004829,F-85:0.004543			M-5:0.000031,F-5:0.000015,M-15:0.000112,F-15:0.000056,M-25:0.000172,F-25:0.000148,M-35:0.000293,F-35:0.000250,M-45:0.000631,F-45:0.000478,M-55:0.001199,F-55:0.000922,M-65:0.002156,F-65:0.001701,M-75:0.004064,F-75:0.002751,M-85:0.005053,F-85:0.003785	M-5:0.000031,F-5:0.000015,M-15:0.000112,F-15:0.000056,M-25:0.000172,F-25:0.000148,M-35:0.000293,F-35:0.000250,M-45:0.000631,F-45:0.000478,M-55:0.001199,F-55:0.000922,M-65:0.002156,F-65:0.001701,M-75:0.004064,F-75:0.002751,M-85:0.005053,F-85:0.003785	http://seer.cancer.gov/csr/1975_2009_pops09/results_merged/sect_19_nhl.pdf
Leukemia	M-5:0.000381,F-5:0.000327,M-15:0.000671,F-15:0.000560,M-25:0.000299,F-25:0.000248,M-35:0.000280,F-35:0.000219,M-45:0.000456,F-45:0.000304,M-55:0.000921,F-55:0.000580,M-65:0.002104,F-65:0.001149,M-75:0.003501,F-75:0.001950,M-85:0.003962,F-85:0.002513	M-5:0.000184,F-5:0.000129,M-15:0.000246,F-15:0.000215,M-25:0.000175,F-25:0.000151,M-35:0.000178,F-35:0.000118,M-45:0.000360,F-45:0.000216,M-55:0.000564,F-55:0.000387,M-65:0.001215,F-65:0.000676,M-75:0.001911,F-75:0.001344,M-85:0.002173,F-85:0.001325	M-5:0.000389,F-5:0.000318,M-15:0.000651,F-15:0.000544,M-25:0.000307,F-25:0.000237,M-35:0.000274,F-35:0.000187,M-45:0.000372,F-45:0.000247,M-55:0.000523,F-55:0.000417,M-65:0.001074,F-65:0.000712,M-75:0.001499,F-75:0.001023,M-85:0.002049,F-85:0.001297			M-5:0.000290,F-5:0.000244,M-15:0.000476,F-15:0.000353,M-25:0.000185,F-25:0.000141,M-35:0.000182,F-35:0.000172,M-45:0.000395,F-45:0.000254,M-55:0.000451,F-55:0.000301,M-65:0.000706,F-65:0.000474,M-75:0.001101,F-75:0.000643,M-85:0.001490,F-85:0.000738	M-5:0.000290,F-5:0.000244,M-15:0.000476,F-15:0.000353,M-25:0.000185,F-25:0.000141,M-35:0.000182,F-35:0.000172,M-45:0.000395,F-45:0.000254,M-55:0.000451,F-55:0.000301,M-65:0.000706,F-65:0.000474,M-75:0.001101,F-75:0.000643,M-85:0.001490,F-85:0.000738	http://seer.cancer.gov/csr/1975_2009_pops09/results_merged/sect_13_leukemia.pdf
Polycythemia vera	-25:0.0000031,-35:0.0000234,-45:0.0000759,-55:0.0002322,-65:0.000995,-75:0.0019201,-85:0.0023757							http://www.ncbi.nlm.nih.gov/pubmed/18181200
Essential thrombocythemia	-25:0.0000369,-35:0.0000932,-45:0.0001719,-55:0.000275,-65:0.0009207,-75:0.0016326,-85:0.0019335							http://www.ncbi.nlm.nih.gov/pubmed/18181200
Neurofibromatosis	0.0002857							https://www.clinicalkey.com/#!/ContentPlayerCtrl/doPlayContent/3-s2.0-B9780323043328001554	Neurofibromatosis has two types - NF1 and NF2 -- which were not specified in the PGP disease/trait questionnaire.
Brain cancer	M-5:0.000159,F-5:0.000157,M-15:0.000361,F-15:0.000305,M-25:0.000288,F-25:0.000263,M-35:0.000324,F-35:0.000279,M-45:0.000413,F-45:0.000324,M-55:0.000412,F-55:0.000324,M-65:0.000409,F-65:0.000308,M-75:0.000330,F-75:0.000260,M-85:0.000199,F-85:0.000154	M-5:0.000091,F-5:0.000091,M-15:0.000195,F-15:0.000215,M-25:0.000163,F-25:0.000176,M-35:0.000169,F-35:0.000162,M-45:0.000147,F-45:0.000175,M-55:0.000223,F-55:0.000195,M-65:0.000242,F-65:0.000204,M-75:0.000118,F-75:0.000189,M-85:0.000146,F-85:0.000168	M-5:0.000097,F-5:0.000109,M-15:0.000245,F-15:0.000199,M-25:0.000136,F-25:0.000144,M-35:0.000185,F-35:0.000167,M-45:0.000276,F-45:0.000222,M-55:0.000308,F-55:0.000251,M-65:0.000283,F-65:0.000213,M-75:0.000277,F-75:0.000280,M-85:0.000155,F-85:0.000171			M-5:0.000090,F-5:0.000104,M-15:0.000160,F-15:0.000183,M-25:0.000149,F-25:0.000131,M-35:0.000157,F-35:0.000129,M-45:0.000154,F-45:0.000167,M-55:0.000197,F-55:0.000180,M-65:0.000175,F-65:0.000174,M-75:0.000140,F-75:0.000141,M-85:0.000114,F-85:0.000115	M-5:0.000090,F-5:0.000104,M-15:0.000160,F-15:0.000183,M-25:0.000149,F-25:0.000131,M-35:0.000157,F-35:0.000129,M-45:0.000154,F-45:0.000167,M-55:0.000197,F-55:0.000180,M-65:0.000175,F-65:0.000174,M-75:0.000140,F-75:0.000141,M-85:0.000114,F-85:0.000115	http://seer.cancer.gov/csr/1975_2009_pops09/results_merged/sect_03_brain_ons.pdf
Thyroid nodule(s)	0.495							http://www.sciencedirect.com/science/article/pii/S1521690X08001139
Graves' disease	F-:0.01012,M-:0.001393							http://www.sciencedirect.com/science/article/pii/S0090122997944123
Hypothyroidism	0.051	0.017	0.041					http://jcem.endojournals.org/content/94/6/1853.full.pdf
Hashimoto's thyroiditis	-15:0.00026,F-:0.0035,M-:0.0008							http://emedicine.medscape.com/article/120937-overview#a0156
Diabetes mellitus; type 1	-25:0.0084,-65:0.0188	-25:0.0137,-65:0.0327	-25:0.0109,-65:0.0318					http://care.diabetesjournals.org/content/33/3/562/T1.expansion.html (Type 1 and Type 2 computed as 0.1-0.9, statistics stratified by gender and age also available)
Diabetes mellitus; type 2	-25:0.0756,-65:0.1692	-25:0.1233,-65:0.2943	-25:0.0981,-65:0.2862					http://care.diabetesjournals.org/content/33/3/562/T1.expansion.html (Type 1 and Type 2 computed as 0.1-0.9, statistics stratified by gender and age also available)
Primary hyperparathyroidism	0.003, F-55:0.021,F-65:0.021,F-75:0.021							http://www.ncbi.nlm.nih.gov/pubmed/12412773
Growth hormone deficiency	M:0.03,F:0.02							http://jcem.endojournals.org/content/94/6/1853.full.pdf
Polycystic ovary syndrome (PCOS)	F-:0.048,M-:0	F-:0.08,M-:0
Lactose intolerance	0.15	0.8	0.5					http://www.nationaldairycouncil.org/Research/DairyCouncilDigestArchives/Pages/dcd81-4Page3.aspx (Note difference between self-reported and observed values)
High cholesterol (hypercholesterolemia)	M-:0.114,F-:0.154	M-:0.102,F-:0.103	M-:0.154,F-:0.132					http://www.cdc.gov/nchs/data/databriefs/db92.pdf
High triglycerides (hypertriglyceridemia)	-25:0.22,-35:0.27,-45:0.35,-55:0.39,-65:0.44,-75:0.37,M-:0.377,F-:0.285	-25:0.10,-35:0.13,-45:0.17,-55:0.18,-60:0.21,-70:0.17,M-:0.178,F-:0.135	-25:0.23,-35:0.29,-45:0.37,-55:0.41,-65:0.46,-75:0.39,M-:0.399,F-:0.302					http://circ.ahajournals.org/content/early/2011/04/18/CIR.0b013e3182160726.full.pdf (Also information by age and sex)
Alpha 1-antitrypsin deficiency	0.0011	0.0003						http://www.sciencedirect.com/science/article/pii/S000293430700736X (rare in Asians)
Gout	-25:0.1033,-45:0.0338,-55:0.0379,-65:0.0820,-75:0.0953,-85:0.0129	-25:0.00513,-35:0.0167,-45:0.0423,-55:0.0474,-65:0.103,-75:0.119,-85:0.162	-25:0.00152,-35:0.005,-45:0.0127,-55:0.0142,-65:0.0308,-75:0.0358,-85:0.0485					http://onlinelibrary.wiley.com/doi/10.1002/art.30520/full (statistics also available by age)
Hemochromatosis	F-:0.066,M-:0.103	0.009						http://annals.org/article.aspx?articleid=712381#Results
Cystic fibrosis	0.0004	6.6225e-05	7.407e-05			1.5267e-05	1.5267e-05	http://www.lung.org/assets/documents/publications/solddc-chapters/cf.pdf
Porphyria	0.0006477							http://www.porphyriafoundation.com/about-porphyria,divided number of cases over total u.s. population in 2010
Gilbert syndrome	0.065							http://www.gilbertssyndrome.com/
Iron deficiency anemia	M-:0.02,F-:0.105	M-:0.02,F-:0.20	M-:0.02,F-:0.20					http://www.aafp.org/afp/2007/0301/p671.html
Pernicious anemia (a.k.a. Addison-Biermer anemia)	0.0015,-65:0.02							http://www.cureresearch.com/p/pernicious_anemia/stats-country.htm;http://www.mdguidelines.com/pernicious-anemia
Folate deficiency anemia	0.0005							http://emedicine.medscape.com/article/200184-overview#a0199(prevalence of low serum folate)
Hereditary spherocytosis	0.0002							http://www.accessmedicine.com/content.aspx?aID=9117899
G6PD deficiency	M-:0.05,F-:0.054							http://www.sciencedirect.com/science/article/pii/S1079979609000059 (2008 statistics, Tungsiripat)
Sickle cell trait (carrier)	0.0025	0.09	0.00579		0.00181		0.001195	http://www.ncbi.nlm.nih.gov/books/NBK1377/,http://books.google.com/books?id=RHNt8X-ePHUC&pg=PA14&lpg=PA14&dq=sickle+cell+trait+prevalence+white+caucasian&source=bl&ots=IUid9O_F4l&sig=vPY5enPXnwbfAF7zwhLTM7UfuHY&hl=en&sa=X&ei=IIgMUY7bA4fF0AHX-IFI&ved=0CHQQ6AEwCTgK#v=onepage&q=sickle%20cell%20trait%20prevalence%20white%20caucasian&f=false
Sickle cell anemia		0.00166389	5.364e-05					http://www.sciencedirect.com/science/article/pii/S074937970900960X
Autoimmune hemolytic anemia	0.00017							http://bloodjournal.hematologylibrary.org/content/116/11/1831.full
Hemophilia	0.000132	0.00011	0.000115					http://www.ncbi.nlm.nih.gov/pubmed/9840909	There are two types of hemophilia -- A and B -- but they were not specified in the PGP trait questionnaire.
von Willebrand disease	0.01							http://onlinelibrary.wiley.com/doi/10.1111/j.1538-7836.2009.03661.x/full
Idiopathic thrombocytopenic purpura (ITP)	-5:0.093,-10:0.073,-15:0.056,-25:0.093,-35:0.11,-45:0.11,-55:0.16							http://www.medicine.wisc.edu/~williams/itp_prevalence.pdf
Hereditary thrombophilia (includes Factor V Leiden and Prothrombin G20210A)	0.083							http://www.thrombosisjournal.com/content/4/1/15(not possible to estimate prevalence)
Other thrombophilia (includes antiphospholipid syndrome)	0.04							http://www.med.illinois.edu/hematology/ptaps.htm
Recurrent Sleep Paralysis	0.076							http://www.ncbi.nlm.nih.gov/pmc/articles/PMC3156892/table/T2/ (Note much higher rates for psychiatric patients and students)
Parkinson's Disease	M-65:0.00766,M-75:0.0258,M-85:0.0430,M-:0.0217,F-:0.0138,F-65:0.00487,F-75:0.0163,F-85:0.0273	M-:0.01265,M-65:0.00447,M-75:0.0150,M-85:0.0251,F-:0.00917,F-65:0.00324,F-75:0.0109,F-85:0.0182	M-:0.0184,M-65:0.00650,M-75:0.0218,M-85:0.0364,F-:0.0135,F-65:0.00476,F-75:0.0218,F-85:0.0364				M-:0.0139,M-65:0.00492,M-75:0.0165,M-85:0.0276,F-:0.00964,F-65:0.00341,F-75:0.0113,F-85:0.0191	http://www.karger.com/Article/Pdf/275491 (statistics also available by age)
Essential tremor	-65:0.055,-70:0.055,-80:0.055,-85:0.099,-90:0.099,-95:0.217							http://onlinelibrary.wiley.com/doi/10.1002/mds.22838/full (Louis, 2009, USA study)
Huntington's Disease	2.71e-05						4e-06	http://onlinelibrary.wiley.com/doi/10.1002/mds.25075/full
Restless Legs Syndrome	M-:0.071,F-:0.036,-15:0.027,-25:0.037,-35:0.035,-45:0.047,-55:0.072,-65:0.083,-75:0.087,-85:0.082							http://www.sciencedirect.com/science/article/pii/S0022399902004439
Spinal muscular atrophy	0.000125							http://www.discoverymedicine.com/James-P-Van-Meerbeke/2011/10/12/progress-and-promise-the-current-status-of-spinal-muscular-atrophy-therapeutics/ (infant mortality)
Amyotrophic lateral sclerosis (ALS)	2.6e-05		1e-05					http://www.texmed.org/May12Journal/
Cluster headaches	0.00124							http://cep.sagepub.com/content/28/6/614.long
Chronic tension headaches (15+ days per month; at least 6 months)	M-25:0.0194,M-35:0.0114,M-45:0.0217,M-55:0.0126,M-65:0.0171,F-25:0.0182,F-35:0.0107,F-45:0.0204,F-55:0.0118,F-65:0.0161	M-25:0.0121,M-35:0.00714,M-45:0.0136,M-55:0.00786,M-65:0.0107,F-25:0.0134,F-35:0.00786,F-45:0.0149,F-55:0.00864,F-65:0.0118						http://jama.jamanetwork.com/article.aspx?articleid=187196#RESULTS (Statistics by age also available)
Multiple sclerosis (MS)	0.0009							http://www.clevelandclinicmeded.com/medicalpubs/diseasemanagement/neurology/multiple_sclerosis/#s0015
Cerebral palsy	-5:0.0033							http://www.cdc.gov/features/cerebralpalsy/
Epilepsy	-65:0.0102	-65:0.0187		-65:0.0077			-65:0.0055	http://www.ncbi.nlm.nih.gov/pubmed/22262750
Migraine with aura	F-:0.045,M-:0.011	F-:0.02,M-:0.05						http://onlinelibrary.wiley.com/doi/10.1111/j.1526-4610.2004.04005.x/full
Migraine without aura	F-:0.09,M-:0.027	F-:0.022,M-:0.005						http://onlinelibrary.wiley.com/doi/10.1111/j.1526-4610.2004.04005.x/full
Narcolepsy	0.0005							http://aapgrandrounds.aappublications.org/content/21/1/5.full
Arnold-Chiari malformation	F-:0.003,M-:0.001							http://en.wikipedia.org/wiki/Arnold–Chiari_malformation
Trigeminal neuralgia	0.00015							http://www.mdguidelines.com/trigeminal-neuralgia
Bell's palsy	0.00023							http://emedicine.medscape.com/article/1146903-overview
Carpal tunnel syndrome	0.0425							http://www.aafp.org/afp/2011/0415/p952.html
Hereditary motor and sensory neuropathy (includes Charcot-Marie-Tooth disease and HNPP)	0.00028							http://www.ncbi.nlm.nih.gov/pubmed/3472423
Other peripheral neuropathy
Muscular dystrophy	M-15:0.000155,M-20:0.000155							http://www.cdc.gov/ncbddd/musculardystrophy/data.html
Retinal detachment	0.0033							http://en.wikipedia.org/wiki/Retinal_detachment
Diabetic retinopathy	F-45:0.0174,F-50:0.0561,F-55:0.0561,F-60:0.0561,F-70:0.0883,F-80:0.0636,M-45:0.0258,M-50:0.0405,M-55:0.0405,M-60:0.0405,M-65:0.0791,M-70:0.0791,M-75:0.0893,M-80:0.0893	F-45:0.0278,F-50:0.0451,F-55:0.0451,F-60:0.0451,F-65:0.0733,F-70:0.0733,F-75:0.0475,F-80:0.0475,M-45:0.0371,M-50:0.0840,M-55:0.0840,M-60:0.0840,M-65:0.0791,M-70:0.0791,M-75:0.1110	F-45:0.0222,F-50:0.0760,F-55:0.0760,F-60:0.0760,F-65:0.1117,F-70:0.1117,F-75:0.1471,F-80:0.1471,M-45:0.0295,M-50:0.1199,M-55:0.1199,M-60:0.1199,M-65:0.2187,M-70:0.2187,M-75:0.2520,M-80:0.2520					http://www.nei.nih.gov/eyedata/diabetic.asp
Hypertensive retinopathy	-50:0.04,-60:0.042,-70:0.063,-:0.053	-50:0.091,-60:0.093,-70:0.089,-:0.091						http://hyper.ahajournals.org/content/41/5/1086/T2.expansion.html
Central serous retinopathy	F-:0.000017,M-:0.0001							http://www.retinalphysician.com/articleviewer.aspx?articleid=102107
Age-related macular degeneration	F-50:0.0020,F-55:0.0022,F-60:0.0035,F-65:0.0070,F-70:0.0152,F-75:0.0344,F-80:0.1639,M-50:0.0034,M-55:0.0041,M-60:0.0063,M-65:0.0108,M-70:0.0198,M-75:0.0397,M-80:0.1190	F-40:0.0050,F-50:0.0068,F-55:0.0082,F-60:0.01,F-65:0.0121,F-70:0.0147,F-75:0.0179,F-85:0.0244,M-:0.0031,M-50:0.0042,M-55:0.0052,M-60:0.0063,M-65:0.0077,M-70:0.0093,M-75:0.0114,M-85:0.0156						http://archopht.jamanetwork.com/article.aspx?articleid=416232#RESULTS
Retinitis pigmentosa	0.00025							http://www.retinalphysician.com/articleviewer.aspx?articleid=102204
Glaucoma	F-45:0.0084,F-55:0.0095,F-65:0.014,F-75:0.027,F-85:0.085,M-45:0.0038,M-55:0.0072,M-65:0.0142,M-75:0.0277,M-85:0.0553	F-45:0.0161,F-55:0.0255,F-65:0.04,F-75:0.064:,F-85:0.1057,M-45:0.0065,M-55:0.0243,M-65:0.061,M-75:0.1085,M-85:0.1329	F-45:0.004,F-55:0.094,F-65:0.0215,F-75:0.04895,F-85:0.1149,M-45:0.0037,M-55:0.0083,M-65:0.0182,M-75:0.0391,M-85:0.0847	F-45:0.0165,F-55:0.018,F-65:0.0241,F-75:0.04,F-85:0.0876,M-45:0.008,M-55:0.0137,M-65:0.0234,M-75:0.0397,M-85:0.0685	F-45:0.0165,F-55:0.018,F-65:0.0241,F-75:0.04,F-85:0.0876,M-45:0.008,M-55:0.0137,M-65:0.0234,M-75:0.0397,M-85:0.0685	F-45:0.0165,F-55:0.018,F-65:0.0241,F-75:0.04,F-85:0.0876,M-45:0.008,M-55:0.0137,M-65:0.0234,M-75:0.0397,M-85:0.0685		http://www.nei.nih.gov/eyedata/glaucoma.asp Statistics only available for open-angle (but not closed-angle), ok to extrapolate? (closed-angle accounts for less than 10% of cases)
Infantile; juvenile; and presenile cataract	0.0002							http://www.v2020eresource.org/newsitenews.aspx?tpath=news032010
Age-related cataract	F-45:0.0214,F-55:0.0724,F-65:0.2201,F-75:0.4742,F-85:0.7305,M-45:0.0305,M-55:0.0657,M-65:0.18,M-75:0.4035,M-85:0.6574	F-45:0.0265,F-55:0.1,F-65:0.2406,F-75:0.4142,F-85:0.5848,M-45:0.0192,M-55:0.06,M-65:0.1454,M-75:0.2793,M-85:0.4256	F-45:0.0232,F-55:0.0868,F-65:0.2331,F-75:0.446,F-85:0.6522,M-45:0.0241,M-55:0.0641,M-65:0.1723,M-75:0.3324,M-85:0.5309	F-45:0.0236,F-55:0.087,F-65:0.2328,F-75:0.4462,F-85:0.6525,M-45:0.0244,M-55:0.0643,M-65:0.1625,M-75:0.3319,M-85:0.5352	F-45:0.0236,F-55:0.087,F-65:0.2328,F-75:0.4462,F-85:0.6525,M-45:0.0244,M-55:0.0643,M-65:0.1625,M-75:0.3319,M-85:0.5352	F-45:0.0236,F-55:0.087,F-65:0.2328,F-75:0.4462,F-85:0.6525,M-45:0.0244,M-55:0.0643,M-65:0.1625,M-75:0.3319,M-85:0.5352		http://www.nei.nih.gov/eyedata/cataract.asp (not specifically for ageing)
Traumatic cataract	F-45:0.0214,F-55:0.0724,F-65:0.2201,F-75:0.4742,F-85:0.7305,M-45:0.0305,M-55:0.0657,M-65:0.18,M-75:0.4035,M-85:0.6574	F-45:0.0265,F-55:0.1,F-65:0.2406,F-75:0.4142,F-85:0.5848,M-45:0.0192,M-55:0.06,M-65:0.1454,M-75:0.2793,M-85:0.4256	F-45:0.0232,F-55:0.0868,F-65:0.2331,F-75:0.446,F-85:0.6522,M-45:0.0241,M-55:0.0641,M-65:0.1723,M-75:0.3324,M-85:0.5309	F-45:0.0236,F-55:0.087,F-65:0.2328,F-75:0.4462,F-85:0.6525,M-45:0.0244,M-55:0.0643,M-65:0.1625,M-75:0.3319,M-85:0.5352	F-45:0.0236,F-55:0.087,F-65:0.2328,F-75:0.4462,F-85:0.6525,M-45:0.0244,M-55:0.0643,M-65:0.1625,M-75:0.3319,M-85:0.5352	F-45:0.0236,F-55:0.087,F-65:0.2328,F-75:0.4462,F-85:0.6525,M-45:0.0244,M-55:0.0643,M-65:0.1625,M-75:0.3319,M-85:0.5352
Hyperopia (Farsightedness)	F-45:0.0405,F-50:0.0741,F-55:0.1052,F-60:0.1405,F-65:0.1773,F-70:0.2120,F-75:0.2411,F-80:0.2663,M-45:0.0383,M-50:0.0638,M-55:0.0864,M-60:0.1122,M-65:0.1400,M-70:0.1680,M-75:0.1942,M-80:0.2250	F-45:0.0329,F-50:0.0537,F-55:0.0706,F-60:0.0880,F-65:0.1052,F-70:0.1197,F-75:0.1301,F-80:0.1335,M-45:0.0232,M-50:0.0330,M-55:0.0376,M-60:0.0393,M-65:0.0376,M-70:0.0330,M-75:0.0266,M-80:0.0162	F-45:0.0299,F-50:0.0538,F-55:0.0748,F-60:0.0993,F-65:0.1256,F-70:0.1519,F-75:0.1757,F-80:0.2018,M-45:0.0323,M-50:0.0491,M-55:0.0621,M-60:0.0761,M-65:0.0905,M-70:0.1044,M-75:0.1169,M-80:0.1305					http://www.nei.nih.gov/eyedata/hyperopia.asp#1
Myopia (Nearsightedness)	F-45:0.4509,F-50:0.3050,F-55:0.2398,F-60:0.1962,F-65:0.1688,F-70:0.1541,F-75:0.1498,F-80:0.1709,M-45:0.3596,M-50:0.2612,M-55:0.2195,M-60:0.1925,M-65:0.1771,M-70:0.1717,M-75:0.1757,M-80:0.2057	F-45:0.1818,F-50:0.1326,F-55:0.1142,F-60:0.1034,F-65:0.0984,F-70:0.0987,F-75:0.1045,F-80:0.1344,M-45:0.2212,M-50:0.1634,M-55:0.1314,M-60:0.1047,M-65:0.0820,M-70:0.0637,M-75:0.0492,M-80:0.0328	F-45:0.2512,F-50:0.1700,F-55:0.1427,F-60:0.1278,F-65:0.1228,F-70:0.1267,F-75:0.1404,F-80:0.1978,M-45:0.2097,M-50:0.1667,M-55:0.1481,M-60:0.1350,M-65:0.1263,M-70:0.1214,M-75:0.1200,M-80:0.1255					http://www.nei.nih.gov/eyedata/myopia.asp
Astigmatism	M-25:0.243,F-25:0.212,M-35:0.243,F-35:0.212,M-45:0.284,F-45:0.274,M-55:0.284,F-55:0.274,M-65:0.555,F-65:0.459	M-25:0.248,F-25:0.243,M-35:0.248,F-35:0.248,M-45:0.303,F-45:0.293,M-55:0.303,F-55:0.293,M-65:0.545,F-65:0.545	M-25:0.203,F-25:0.231,M-35:0.203,F-35:0.231,M-45:0.265,F-45:0.277,M-55:0.265,F-55:0.277,M-65:0.592,F-65:0.442					http://archopht.jamanetwork.com/article.aspx?articleid=420707#RESULTS
Presbyopia	M-45:0.467,M-55:0.657,M-65:0.693,F-45:0.55,F-55:0.702,F-65:0.752							http://www.sciencedirect.com/science/article/pii/S0161642006001096
Color blindness	0.172	0.0115						http://en.wikipedia.org/wiki/Color_blindness (summed different kinds of color blindness)
Keratoconus	0.000187	0.000183						http://www.ncbi.nlm.nih.gov/pmc/articles/PMC2723840/ (2003)
Dry eye syndrome	M-:0.12,F-:0.22							http://www.sciencedirect.com/science/article/pii/S0002939411002066
Strabismus	0.02							http://www.ncbi.nlm.nih.gov/pmc/articles/PMC2783780/
Floaters	0.37							http://ezinearticles.com/?Eye-Floaters-Treatment---7-Natural-Treatments-to-Eliminate-Eye-Floaters&id=3433749
Congenital nystagmus	0.0008							http://www.orpha.net/consor/cgi-bin/OC_Exp.php?Expert=651.0&Lng=GB
Meniere's disease	0.00050684							http://www.rightdiagnosis.com/m/menieres_disease/stats-country.htm
Otosclerosis	0.1							http://www.asams.org/guidelines/Completed/NEW%20Otosclerosis.htm
Age-related hearing loss	-65:0.31,-85:0.70							http://jama.jamanetwork.com/article.aspx?articleid=1105091
Tinnitus	-25:0.575,-35:0.615,-45:0.694,-55:0.853,-65:0.894,-75:0.862,-85:0.800,M-:0.743,F-:0.700	-25:0.0886,-35:0.0948,-45:0.107,-55:0.132,-65:0.138,-75:0.133,-85:0.123,M-:0.115,F-:0.108	-25:0.104,-35:0.111,-45:0.125,-55:0.154,-65:0.161,-75:0.156,-85:0.144,M-:0.134,F-:0.126					http://www.sciencedirect.com/science/article/pii/S000293431000344X (Also by gender and age)
Sensorineural hearing loss or congenital deafness	0.0005							http://www.dizziness-and-balance.com/disorders/hearing/cong_hearing.html
Hypertension	-35:0.101,-55:0.391,-75:0.987,M-:0.295,F-:0.276	-35:0.147,-55:0.570,-75:0.600,M-:0.430,F-:0.403	-35:0.0895,-55:0.346,-75:0.600,M-:0.261,F-:0.245					http://www.cdc.gov/mmwr/preview/mmwrhtml/su6001a21.htm#tab (Also by gender and age)
Myocardial infarction (heart attack)	-35:0.008,-55:0.048,-75:0.129,M-:0.055,F-:0.0297	-35:0.0082,-55:0.0492,-75:0.132225,M-:0.0564,F-:0.0297	-35:0.0072,-55:0.0432,-75:0.1161,M-:0.0495,F-:0.0261	-35:0.0148,-55:0.0888,-75:0.23865,M-:0.102,F-:0.0537	-35:0.0148,-55:0.0888,-75:0.23865,M-:0.102,F-:0.0537		-35:0.0058,-55:0.0348,-75:0.093525,M-:0.0399,F-:0.0210	http://www.cdc.gov/mmwr/preview/mmwrhtml/mm5606a2.htm (also by sex and age)
Angina	-35:0.0105,-55:0.0515,-75:0.125,M-:0.0525,F-:0.0325	-35:0.00925,-55:0.0454,-75:0.110,M-:0.04625,F-:0.0286	-35:0.0125,-55:0.0614,-75:0.149,M-:0.04125,F-:0.0255	-35:0.018,-55:0.0884,-75:0.214,M-:0.09,F-:0.0556	-35:0.018,-55:0.0884,-75:0.214,M-:0.09,F-:0.0556		-35:0.00925,-55:0.0454,-75:0.110,M-:0.0462,F-:0.0286	http://www.cdc.gov/mmwr/preview/mmwrhtml/mm5606a2.htm (also by sex and age)
Pulmonary embolism	0.07							http://emedicine.medscape.com/article/300901-overview#a0156
Mitral valve prolapse	0.027							http://www.ncbi.nlm.nih.gov/pubmed/15100753
Hypertrophic cardiomyopathy	0.002							http://www.sciencedirect.com/science/article/pii/S0002914904003583
Dilated cardiomyopathy	0.0004							http://www.clevelandclinicmeded.com/medicalpubs/diseasemanagement/cardiology/dilated-restrictive-cardiomyopathy/
Restrictive cardiomyopathy
Other cardiomyopathy (includes ARVD)
Bundle branch block	M-:0.0183,F-:0.0078							http://eurheartj.oxfordjournals.org/content/34/2/138.abstract, http://eurheartj.oxfordjournals.org/content/8/10/1075 (summed right and left bundle branch block prevalences)
Wolff-Parkinson-White (WPW) Syndrome	-15:0.0002,-25:0.00055,-35:0.00055,-45:0.00096,-55:0.00096,-65:0.00048							http://content.onlinejacc.org/article.aspx?articleid=1120848
Long QT Syndrome	0.0005							http://circ.ahajournals.org/content/120/18/1761
Heart block	0.01168							http://circ.ahajournals.org/content/120/18/1761;http://emedicine.medscape.com/article/161919-overview#a0156;http://emedicine.medscape.com/article/162007-overview#a0156 (summed 1st, 2nd, 3rd degree heart block)
Atrial fibrillation	F-50:0.001,M-50:0.002,F-55:0.004,M-:0.009,F-60:0.01,M-60:0.017,F-65:0.017,M-65:0.030,F-70:0.034,M-70:0.050,F-75:0.050,M-75:0.073,F-80:0.072,M-80:0.103,F-85:0.091,M-85:0.111							http://jama.jamanetwork.com/article.aspx?articleid=193807
Premature ventricular contractions	M-:0.067,F-:0.047	M-:0.082,F-:0.069						http://www.sciencedirect.com/science/article/pii/S0002870302597489#
Sick sinus syndrome (includes tachy-brady syndrome)	0.0003							http://www.nice.org.uk/nicemedia/live/11552/33011/33011.pdf
Cardiac arrhythmia	0.05							http://www.cvphysiology.com/Arrhythmias/A008.htm
Congestive heart failure	F-25:0.013,F-35:0.013,F-45:0.013,F-55:0.03,F-65:0.043,M-25:0.008,M-35:0.008,M-45:0.008,M-55:0.037,M-65:0.045							http://www.sciencedirect.com/science/article/pii/0735109792900944
Stroke	-35:0.00646,-55:0.0268,-75:0.0268,M-:0.0249,F-:0.024	-35:0.0105,-55:0.0435,-75:0.1245,M-:0.0405,F-:0.039	-35:0.00673,-55:0.02788,-75:0.0798,M-:0.0260,F-:0.025	-35:0.0159,-55:0.0658,-75:0.188,M-:0.061,F-:0.059	-35:0.0159,-55:0.0658,-75:0.188,M-:0.061,F-:0.059	-35:0.00404,-55:0.0167,-75:0.0479,M-:0.0156,F-:0.015	-35:0.00404,-55:0.0167,-75:0.0479,M-:0.0156,F-:0.015	http://www.cdc.gov/mmwr/preview/mmwrhtml/mm6120a5.htm (also stratified by age and sex)
Aortic aneurysm	0.0007
Other aneurysm
Raynaud's phenomenon	F-:0.096,M-:0.081							http://www.ncbi.nlm.nih.gov/pubmed/9575602
Kawasaki disease	0.00019							http://kidshealth.org/parent/medical/heart/kawasaki.html
Hereditary hemorrhagic telangiectasia (also known as Osler-Weber-Rendu syndrome)	6e-05							http://emedicine.medscape.com/article/2048472-overview#a0156
Deep vein thrombosis (DVT)	0.0008
Varicose veins	M-:0.15,F-:0.277							https://docs.google.com/viewer?a=v&q=cache:RMXTE8Oo6CAJ:surgery.uc.edu/content/Education/residentresources/PDF-hold/Evaluation_of_Varicose_Veins_Marston%25202010.pdf+&hl=en&gl=us&pid=bl&srcid=ADGEESgDh8tnAMeK0EdEtjeNwlC0IrWhqBODIUazhQP17Kt-VCmjR369tB0inATQJ60QudJAJR5Bze0prPsvySGNRBas-hJMQTObQNVEp9eVYIFPfp0bjirVJHFRDuud2AO29mPO_kxc&sig=AHIEtbR-0AxtqQI0GhRDxtkF6r7J7wRnvA
Hemorrhoids	-25:0.25,-35:0.25,-45:0.48,-55:0.36,-65:0.43,-75:0.36,-85:0.32							http://link.springer.com/article/10.1007/s00384-011-1316-3/fulltext.html
Varicocele	-5:0.18,-45:0.24,-55:0.33,-65:0.42,-75:0.53,-85:0.75							http://onlinelibrary.wiley.com/doi/10.1111/j.1439-0272.2007.00766.x/full
Deviated septum	0.008							http://www.rightdiagnosis.com/d/deviated_septum/prevalence.htm
Nasal polyps	0.04							http://www.rhinologyjournal.com/supplement_20.pdf
Chronic sinusitis	0.146							http://emedicine.medscape.com/article/232791-overview#a0156
Chronic/recurrent tonsillitis	0.117							http://archotol.jamanetwork.com/article.aspx?articleid=649025
Allergic rhinitis (includes hay fever)	0.078							http://www.aaaai.org/about-the-aaaai/newsroom/allergy-statistics.aspx
Chronic bronchitis	M-35:0.0008468,F-35:0.00167,M-55:0.00167,F-55:0.00329,M-75:0.00191,F-75:0.00376	M-35:0.0214,F-35:0.0422,M-55:0.0400,F-55:0.0788,M-75:0.0345,F-75:0.0681						http://www.lung.org/finding-cures/our-research/trend-reports/copd-trend-report.pdf (also available for sex)
Emphysema	-35:0.0034,-55:0.0285,-75:0.0686	-35:0.0042,-55:0.0143,-75:0.0506						http://www.lung.org/finding-cures/our-research/trend-reports/copd-trend-report.pdf (difficult to extrapolate)
Asthma	M-0:0.07,F-0:0.061,M-5:0.152,F-5:0.108,M-15:0.177,F-15:0.172,M-20:0.183,F-20:0.148,M-25:0.146,F-25:0.159,M-35:0.097,F-35:0.146,M-45:0.097,F-45:0.145,M-55:0.097,F-55:0.097,M-65:0.082,F-65:0.118	M-0:0.147,F-0:0.133,M-5:0.259,F-5:0.209,M-15:0.247,F-15:0.216,M-20:0.226,F-20:0.180,M-25:0.180,F-25:0.177,M-35:0.101,F-35:0.147,M-45:0.101,F-45:0.147,M-55:0.101,F-55:0.147,M-65:0.009,F-65:0.164	M-0:0.081,F-0:0.085,M-5:0.177,F-5:0.156,M-15:0.130,F-15:0.157,M-20:0.131,F-20:0.116,M-25:0.098,F-25:0.107,M-35:0.075,F-35:0.120,M-45:0.075,F-45:0.120,M-55:0.075,F-45:0.120,F-65:0.119					http://www.cdc.gov/asthma/nhis/2011/table2-1.htm
Chronic Obstructive Pulmonary Disease (COPD)	F-:0.054,M-:0.027							http://www2a.cdc.gov/drds/WorldReportData/SectionDetails.asp?ArchiveID=1&SectionTitleID=10
Impacted tooth	0.283							http://www.ncbi.nlm.nih.gov/pubmed/12777649
Dental cavities	0.9349	0.8751	0.8297					http://www.nidcr.nih.gov/nidcr2.nih.gov/Templates/CommonPage.aspx?NRMODE=Published&NRNODEGUID=%7bB542B887-4D41-47EA-A124-A112FDF877AD%7d&NRORIGINALURL=%2fDataStatistics%2fFindDataByTopic%2fDentalCaries%2fDentalCariesAdults20to64%2ehtm&NRCACHEHINT=Guest#Table1 (also by age)
Gingivitis	0.501	0.582	0.665					http://drc.hhs.gov/report/pdfs/section3-diseases.pdf
Temporomandibular joint (TMJ) disorder	M-:0.035,F-:0.069,-30:0.065,-40:0.050,-50:0.050,-60:0.040,-70:0.040,-80:0.039							http://www.nidcr.nih.gov/datastatistics/finddatabytopic/facialpain/prevalencetmjd.htm (1993, U.S.)
Canker sores (oral ulcers)	0.225							http://en.wikipedia.org/wiki/Aphthous_ulcer (15-30%)
Geographic tongue	0.019	0.02	0.012					http://onlinelibrary.wiley.com/doi/10.1111/j.1601-0825.2005.01208.x/full (Also by age, sex)
Fissured tongue	0.035							http://en.wikipedia.org/wiki/Fissured_tongue
Gastroesophageal Reflux Disease (GERD)	0.22							http://www.karger.com/Article/FullText/7730
Barrett's esophagus	0.056							http://www.ncbi.nlm.nih.gov/pubmed/20353441
Peptic ulcer (stomach or duodenum)	0.008							http://www.ncbi.nlm.nih.gov/pubmed/19220208 (1-year)
Appendicitis	0.075							http://www.rightdiagnosis.com/a/acute_appendicitis/prevalence.htm
Inguinal hernia	F-0:0005,F-15:0.002,F-25:0.0003,F-35:0.00008,F-45:0.0015,F-55:0.0020,F-65:0.0018,F-75:0.0049,F-85:0.0045,M-5:0.0038,M-15:0.0050,M-25:0.0033,M-35:0.0054,M-45:0.0080,M-55:0.0136,M-65:0.0214,M-75:0.0355,M-85:0.0393
Hiatal hernia	0.45							http://www.nature.com/gimo/contents/pt1/full/gimo48.html (10-80%)
Crohn's disease	0.00201							http://www.ncbi.nlm.nih.gov/pubmed/17904915
Ulcerative colitis	0.00238							http://www.ncbi.nlm.nih.gov/pubmed/17904915
Diverticulosis	-45:0.05,-65:0.30,-85:0.65							http://www.worldgastroenterology.org/assets/downloads/en/pdf/guidelines/07_diverticular_disease.pdf
Irritable bowel syndrome (IBS)	0.2							http://www.worldgastroenterology.org/assets/downloads/en/pdf/guidelines/20_irritable_bowel_syndrome.pdf
Rectal prolapse	0.0042							http://www.emedicinehealth.com/rectal_prolapse/article_em.htm
Acute liver failure	0.0004							http://emedicine.medscape.com/article/177354-overview
Chronic liver disease and cirrhosis	0.17							http://www.rightdiagnosis.com/c/chronic_liver_disease/prevalence.htm
Nonalcoholic fatty liver disease (NAFLD)	0.444	0.351	0.583					http://www.sciencedirect.com/science/article/pii/S0016508510014162
Gallstones	0.125							http://health.usnews.com/health-conditions/digestive-disorders/gallstones
Celiac disease	0.00752	0.00424					0.00424	http://www.uchospitals.edu/pdf/uch_007937.pdf
Kidney stone(s)	0.103,-35:0.061,-45:0.106,-55:0.106,-65:0.144,-75:0.152	0.043,-35:0.022,-45:0.048,-55:0.048,-65:0.075,-75:0.105	0.064,-35:0.040,-45:0.078,-55:0.078,-65:0.127,-75:0.125					http://www.sciencedirect.com/science/article/pii/S0302283812004046
Acute kidney failure								Limited information
Chronic kidney failure	-35:0.04,-55:0.12,-75:0.43,M-:0.11,F-:0.15	-35:0.04,-55:0.12,-75:0.43,M-:0.11,F-:0.15	-35:0.023,-55:0.069,-75:0.246,M-:0.0629,F-:0.0857					http://www.cdc.gov/diabetes/pubs/factsheets/kidney.htm (Also available by sex)
Urinary tract infection (UTI)	F-:0.55937,M-:0.14458	F-:0.45976,M-:0.10326	F-:0.45550,M-:0.13229					http://kidney.niddk.nih.gov/statistics/uda/urinary_tract_infection_in_women-chapter18.pdf (also, other)
Urethral diverticulum	0.033							http://www.ajronline.org/content/190/1/165.full (0.6-6%)
Benign prostatic hypertrophy (BPH)	M-45:0.084,M-55:0.210,M-65:0.335,F-:0							http://kidney.niddk.nih.gov/statistics/uda/Benign_Prostatic_Hyperplasia-Chapter02.pdf
Male infertility	M-:0.06,F-:0							http://kidney.niddk.nih.gov/statistics/uda/Male_Infertility-Chapter14.pdf,http://www.healthcommunities.com/male-infertility/overview-of-male-infertility.shtml(15% couple infertility, 40% male infertility involved)
Peyronie's disease	M-:0.005,F-:0							http://www.hindawi.com/journals/au/2011/282503/
Spermatocele	M-:0.1,F-:0							http://www.urology-textbook.com/spermatocele.html
Fibrocystic breast disease	F-:0.5,M-:0							http://www.mdguidelines.com/fibrocystic-breast-disease
Bartholin's cyst	0.02
Endometriosis	F-:0.1,M-:0							http://humupd.oxfordjournals.org/content/13/4/395.full
Uterine prolapse	F-:0.038,M-:0							http://bestpractice.bmj.com/best-practice/evidence/background/0817.html
Ovarian cysts	F-55:0.156,F-65:0.133,F-75:0.134,M-:0.0							http://www.ncbi.nlm.nih.gov/pmc/articles/PMC2847634/table/T3/
Female infertility	F-:0.1,M-:0							http://www.rightdiagnosis.com/f/female_infertility/prevalence.htm
Pilonidal cyst	F-:0.00013,M-:0.00052							http://www.mdguidelines.com/pilonidal-cyst
Dandruff	0.45							range of 15-75%
Eczema	0.11	0.1		0.13		0.13	0.13	http://ovidsp.tx.ovid.com/sp-3.8.0b/ovidweb.cgi?&S=BGDMFPJJFODDFOGMNCOKCHIBCLHIAA00&size=full&WebLinkReturn=Full+Text%3dL%7cS.sh.18.19%7c0%7c01206501-200706000-00004&View+Image=01206501-200706000-00004|FF1
Allergic contact dermatitis	F-:0.63,M-:0.422							http://www.ncbi.nlm.nih.gov/pubmed/20109394 (Spain)
Rosacea	0.05							http://www.ncbi.nlm.nih.gov/pmc/articles/PMC2700634/
Psoriasis	0.025	0.013						http://www.psoriasis.org/learn_statistics
Lichen planus	0.005							Unknown: http://www.aafp.org/afp/2000/0601/p3319.html
Keloids	0.0009	0.0016						http://www.biomedcentral.com/1471-5945/9/8 (geographic ancestry, Great Britain - 0.09%, Congo - 0.16%)
Skin tags	0.46							http://en.wikipedia.org/wiki/Acrochordon
Hair loss (includes female and male pattern baldness)	F-25:0.12,F-85:0.50,M-25:0.16,M-45:0.53							http://www.ncbi.nlm.nih.gov/pubmed/9865198;http://www.ncbi.nlm.nih.gov/pmc/articles/PMC2684510/
Alopecia areata	0.017							http://www.nahrs.org/home/PatientInformation(FAQs)/AlopeciaAreata(FAQ)/tabid/62/Default.aspx
Hyperhidrosis (excessive sweating)	0.028							www.cdc.gov/nchs/ppt/icd9/att3_1203.ppt
Hidradenitis suppurativa	0.01							http://www.hs-foundation.org/abouths/prevalence.htm (one-year prevalence)
Acne	M-15:0.35,F-15:0.23,M-45:0.03,F-45:0.05							http://www.sciencedirect.com/science/article/pii/S0190962299800565 - clinical acne (there is also physiological acne?)
Dermatographia	0.045							http://www.sonny2.com/articles/Urticaria.htm
Cafe au lait spots	0.04							http://www.rightdiagnosis.com/c/cafe_au_lait_spots_multiple/prevalence.htm
Systemic lupus erythematosus	F-:0.00143,M-:0.00014	F-:0.00408,M-:0.0004						http://www.lupus.org/webmodules/webarticlesnet/templates/new_empty.aspx?articleid=413&zoneid=99 (Men is 10-fold lower)
Sjogren's syndrome (Sicca syndrome)	M-:0.013,F-:0.02,-45:0.015,-65:0.027							http://rheumatology.oxfordjournals.org/content/37/10/1069.full.pdf+html
Rheumatoid arthritis	F-45:0.00381,F-55:0.00500,F-65:0.01407,F-75:0.02434,F-85:0.01921,M-45:0.00035,M-55:0.00229,M-65:0.00766,M-75:0.01573,M-85:0.01473							http://www.rheumatology.org/about/newsroom/prevalence/prevalence-one.pdf
Osteoarthritis	-25:0.139,-65:0.336							http://www.cdc.gov/arthritis/basics/osteoarthritis.htm
Chondromalacia patella (CMP)								Little information
Spinal stenosis	0.236							http://www.sciencedirect.com/science/article/pii/S152994300900117X (relative vs. absolute, stats for congenital vs acquired)
Sciatica	0.22							http://www.ncbi.nlm.nih.gov/pubmed/18923325; varies widely
Frozen shoulder	0.35							http://www.uptodate.com/contents/frozen-shoulder-adhesive-capsulitis (2-5%)
Rotator cuff tear	-55:0.13,-65:0.20,-75:0.31,-80:0.51							http://www.ncbi.nlm.nih.gov/pubmed/10471998
Tennis elbow	F-55:0.10,M-55:0.03							http://link.springer.com/article/10.1007%2FBF00180221?LI=true#page-1
Achilles tendinitis								http://www.healthcommunities.com/achilles-tendonitis/overview-of-achilles-tendonitis.shtml
Bone spurs
Trigger finger	0.025							http://www.ncbi.nlm.nih.gov/pmc/articles/PMC2684207/
Bunions	F-:0.30,M-:0.13,-55:0.23,-65:0.23,-75:0.357							http://www.ncbi.nlm.nih.gov/pmc/articles/PMC2955707/
Dupuytren's contracture	0.005							http://www.ncbi.nlm.nih.gov/pmc/articles/PMC3092891/
Plantar fasciitis	0.1							http://www.continuing-ed.cc/hsplantarfasciitis/fascitishandout.pdf
Fibromyalgia	0.02							http://www.cdc.gov/arthritis/basics/fibromyalgia.htm
Scheuermann's kyphosis	0.028							http://jbjs.org/article.aspx?articleid=27229
Osgood-Schlatter disease	0.045							Athletic vs non-athletic: http://www.mdconsult.com/books/page.do?eid=4-u1.0-B978-1-4160-3143-7..00022-1--sc2&isbn=978-1-4160-3143-7&type=bookPage&from=content&uniqId=402676091-2
Osteoporosis	F-55:0.16,M-55:0.02							http://www.cdc.gov/nchs/data/nhanes/databriefs/osteoporosis.pdf
Flatfeet (fallen arches)
Postural kyphosis	0.044							http://www.orthopaedicsone.com/display/Main/Kyphosis (0.4% - 8.3%)
Scoliosis	M-35:0.046,M-45:0.076,M-55:0.040,M-65:0.045,M-75:0.069,F-35:0.089,F-45:0.103,F-55:0.087,F-65:0.129,F-75:0.152							http://ije.oxfordjournals.org/content/16/4/537.full.pdf+html
Spina bifida	0.00031	0.00019	0.00036	0.00018	0.00018	0.00018	0.00018	http://www.ncbi.nlm.nih.gov/pubmed/20624803
Congenital ocular coloboma	0.000481464							http://www.ncbi.nlm.nih.gov/pubmed/21220631
Congenital heart defect	0.00318573							http://www.cdc.gov/ncbddd/heartdefects/data.html
Cleft palate	0.00059	0.00039	0.00044					http://www.ncbi.nlm.nih.gov/pubmed/16240378
Cleft uvula	0.0226							http://www.ncbi.nlm.nih.gov/pubmed/1547244
Cleft lip	0.000775							http://www.ncbi.nlm.nih.gov/pubmed/22374000
Tongue tie (ankyloglossia)	0.0441333							http://www.ncbi.nlm.nih.gov/pubmed/17872781
Bifid tongue (cleft tongue)			0.00534759					http://www.ncbi.nlm.nih.gov/pubmed/2671852
Infantile pyloric stenosis	0.002355							http://www.sciencedirect.com/science/article/pii/S0065310111000065#bbib35
Hirschsprung's disease	0.0002							http://www.aafp.org/afp/2006/1015/p1319.html
Hypospadias	M-:0.0055,F-:0	M-:0.00045,F-:0	M-:0.00045,F-:0	M-:0.00045,F-:0	M-:0.00045,F-:0	M-:0.00045,F-:0	M-:0.00045,F-:0	http://onlinelibrary.wiley.com/doi/10.1002/bdra.10084/pdf
Renal agenesis (missing kidney)	0.000972							http://www.health.state.mn.us/divs/fh/mcshn/bd/renal.htm
Polycystic kidney disease	0.0011							https://www.clinicalkey.com/topics/nephrology/polycystic-kidney-disease.html
Congenital hydronephrosis	0.00115							http://www.ncbi.nlm.nih.gov/pubmed/18977697
Developmental dysplasia of the hip	0.011							http://www.aafp.org/afp/2006/1015/p1310.html
Congenital clubfoot (equinovarus)	0.0016					0.0065	0.0003	http://www.ncbi.nlm.nih.gov/pmc/articles/PMC1571059/#!po=22.7273
Polydactyly	0.0012							http://jmg.bmj.com/content/36/1/33.full
Syndactyly (webbing of digits)	0.0004							http://books.google.com/books?id=qTCbB2N2UFcC&pg=PA187&lpg=PA187&dq=%22prevalence+of+syndactyly%22&source=bl&ots=jsZZixM-aj&sig=PjnzKZeOK87NWkTyfml2C-gq-lM&hl=en&sa=X&ei=9yYbUZX_JYze8ASltoHwDA&ved=0CHwQ6AEwCA#v=onepage&q=%22prevalence%20of%20syndactyly%22&f=false
Ehlers-Danlos syndrome	0.0002							http://ghr.nlm.nih.gov/condition/ehlers-danlos-syndrome
Ichthyosis vulgaris	0.0035						0.023	http://www.pediatricsconsultant360.com/content/whats-your-diagnosis-6
Single transverse palmar crease (simian crease)	0.037							http://onlinelibrary.wiley.com/doi/10.1111/j.1469-8749.1966.tb01833.x/abstract
Marfan syndrome	M-:0.00025,F-0.00025	M-:0.00025,F-0.00025	M-:0.00025,F-0.00025	M-:0.00025,F-0.00025	M-:0.00025,F-0.00025	M-:0.00025,F-0.00025	M-:0.00025,F-0.00025	http://www.sciencedirect.com/science/article/pii/S0140673605677896,http://circ.ahajournals.org/content/117/21/2802.full
bloodGroup_A	0.4	0.27	0.47	0.16	0.28	0.61	0.28	http://www.bloodbook.com/world-abo.html
bloodGroup_B	0.11	0.2	0.1	0.04	0.27	0.02	0.27	http://www.bloodbook.com/world-abo.html
bloodGroup_AB	0.04	0.04	0.05	0.01	0.05	0.01	0.05	http://www.bloodbook.com/world-abo.html
bloodGroup_O	0.45	0.49	0.38	0.79	0.4	0.37	0.4	http://www.bloodbook.com/world-abo.html
