# Supplementary material for: A Probabilistic Model to Predict Clinical Phenotypic Traits from Genome Sequencing
Source: PLoS Comput Biol. 2014 Sep 4;10(9):e1003825. doi: 10.1371/journal.pcbi.1003825 (PMC4154636; doi:10.1371/journal.pcbi.1003825)
Supplement: Table S10 — Annotations of HGMD variants and genes. Phenotypes are listed in column A. For variants, columns B–H list genomic location, reference and risk alleles, PubMed identifiers, and mutation consequence type. For genes, column B lists HUGO identifier. (XLSX) [file pcbi.1003825.s011.xlsx]

## Sheet: HGMD var
Table S10		A probabilistic model to predict clinical phenotypic traits from genome sequencing. Chen et al.
Phenotype	Chrom	Start	End	Wild type	Risk	PMID	Type
Parkinson's Disease	chr1	8030993	8030994	G	A	12891685	misnons
Hereditary motor and sensory neuropathy (includes Charcot-Marie-Tooth disease and HNPP)	chr1	12064891	12064892	G	A	16762064	misnons
Hereditary motor and sensory neuropathy (includes Charcot-Marie-Tooth disease and HNPP)	chr1	12069724	12069725	G	A	20350294	misnons
Infantile; juvenile; and presenile cataract	chr1	16458721	16458722	C	T	19649315	misnons
Hypertrophic cardiomyopathy	chr1	26393842	26393843	G	A	22821932	misnons
Porphyria	chr1	45480231	45480232	T	A	8896428	misnons
Colon polyps	chr1	45797138	45797139	G	A	16134147	misnons
Colon polyps	chr1	45797227	45797228	C	T	11818965	misnons
Colon polyps	chr1	45798474	45798475	T	C	11818965	misnons
Muscular dystrophy	chr1	46655644	46655645	C	T	17878207	misnons
Age-related macular degeneration	chr1	94473806	94473807	C	T	9295268	misnons
Age-related macular degeneration	chr1	94487442	94487443	C	T	9295268	misnons
Age-related macular degeneration	chr1	94514465	94514466	T	C	10958763	misnons
Osteoarthritis	chr1	103428311	103428312	G	T	15922184	misnons
Ichthyosis vulgaris	chr1	152277621	152277622	G	T	17417636	misnons
Ichthyosis vulgaris	chr1	152280022	152280023	G	A	17417636	misnons
Ichthyosis vulgaris	chr1	152285860	152285861	G	A	16444271	misnons
Hereditary spherocytosis	chr1	158613313	158613314	G	A	8941647	splicing
Glaucoma	chr1	171605245	171605246	G	A	9535666	misnons
Retinitis pigmentosa	chr1	197298064	197298065	G	T	15459956	misnons
Hypertrophic cardiomyopathy	chr1	201328372	201328373	G	A	7898523	misnons
High cholesterol (hypercholesterolemia)	chr1	230379091	230379092	A	T	22952570	misnons
Hypertrophic cardiomyopathy	chr1	236911043	236911044	C	T	20022194	misnons
Rectal cancer	chr1	242016702	242016703	G	A	11375940	misnons
Colon cancer	chr1	242016702	242016703	G	A	11375940	misnons
Colon cancer	chr1	242042363	242042364	A	G	11375940	misnons
Rectal cancer	chr1	242042363	242042364	A	G	11375940	misnons
Colon cancer	chr1	242042453	242042454	C	G	11375940	misnons
Rectal cancer	chr1	242042453	242042454	C	G	11375940	misnons
Colon cancer	chr1	242042453	242042454	C	T	11375940	misnons
Rectal cancer	chr1	242042453	242042454	C	T	11375940	misnons
Hirschsprung's disease	chr10	43595998	43595999	C	A	10790203	misnons
Hirschsprung's disease	chr10	43602027	43602028	G	A	7704557	splicing
Hirschsprung's disease	chr10	43613907	43613908	A	T	9090527	misnons
Muscular dystrophy	chr11	22296265	22296266	C	T	22980763	misnons
Hypertrophic cardiomyopathy	chr11	47355248	47355249	C	T	21415409	misnons
Hypertrophic cardiomyopathy	chr11	47357478	47357479	C	T	10521296	misnons
Hypertrophic cardiomyopathy	chr11	47371449	47371450	G	A	21415409	misnons
Age-related macular degeneration	chr11	61730324	61730325	C	T	11713080	misnons
Brain cancer	chr11	67250675	67250676	G	A	17244780	misnons
Brain cancer	chr11	67258381	67258382	G	A	17360484	misnons
Osteoporosis	chr11	68191035	68191036	G	A	15824851	misnons
Diabetes mellitus; type 2	chr11	92703044	92703045	G	A	22286214	misnons
Breast cancer	chr11	108206575	108206576	G	A	19781682	misnons
Porphyria	chr11	118955715	118955716	A	C	22748422	regulatory
Porphyria	chr11	118963868	118963869	G	A	11591889	misnons
Cardiac arrhythmia	chr12	5153410	5153411	A	T	17266934	misnons
Von Willebrand disease	chr12	6125801	6125802	A	T	11583318	misnons
Von Willebrand disease	chr12	6125909	6125910	G	A	11057846	splicing
Von Willebrand disease	chr12	6127832	6127833	T	C	12649144	misnons
Von Willebrand disease	chr12	6128583	6128584	G	A	22102198	misnons
Von Willebrand disease	chr12	6132795	6132796	C	T	10494764	splicing
Von Willebrand disease	chr12	6143977	6143978	C	T	1832934	misnons
Von Willebrand disease	chr12	6234257	6234258	G	A	16985174	regulatory
Von Willebrand disease	chr12	6234883	6234884	G	A	16985174	regulatory
Other cardiomyopathy (includes ARVD)	chr12	32977025	32977026	C	T	16774985	misnons
Parkinson's Disease	chr12	40645074	40645075	G	A	17804834	misnons
Parkinson's Disease	chr12	40717057	40717058	T	C	16157908	misnons
Amyotrophic lateral sclerosis (ALS)	chr12	49689403	49689404	G	T	15446584	misnons
Hemochromatosis	chr12	51386016	51386017	G	T	9642100	misnons
Sensorineural hearing loss or congenital deafness	chr12	57424917	57424918	G	A	12736868	misnons
Sensorineural hearing loss or congenital deafness	chr12	57437118	57437119	C	T	12736868	misnons
Colon cancer	chr12	110719584	110719585	C	G	17116488	regulatory
Lung cancer	chr12	110734405	110734406	A	G	17116488	misnons
Colon cancer	chr12	110760726	110760727	C	A	17116488	splicing
Hypertrophic cardiomyopathy	chr12	111350900	111350901	T	G	18533079	misnons
Sensorineural hearing loss or congenital deafness	chr13	20763217	20763218	T	C	17357124	misnons
Diabetes mellitus; type 2	chr13	28498701	28498702	C	A	11270685	misnons
Breast cancer	chr13	32907128	32907129	T	C	11241844	misnons
Breast cancer	chr13	32919383	32919384	T	G	22753590	splicing
Breast cancer	chr13	32928935	32928936	A	G	11304778	splicing
Ovarian cancer	chr13	32928935	32928936	A	G	11304778	splicing
Hirschsprung's disease	chr13	78475229	78475230	C	T	8852659	misnons
Stroke	chr13	111143600	111143601	A	G	22209247	misnons
Amyotrophic lateral sclerosis (ALS)	chr14	21161930	21161931	A	G	16501576	misnons
Hypertrophic cardiomyopathy	chr14	23902904	23902905	C	T	15940186	misnons
Muscular dystrophy	chr14	64676750	64676751	C	T	17761684	misnons
Hereditary spherocytosis	chr14	65252551	65252552	G	A	9207476	misnons
Rectal cancer	chr14	75514488	75514489	C	G	11586295	misnons
Colon cancer	chr14	75514488	75514489	C	G	11586295	misnons
Alpha 1-antitrypsin deficiency	chr14	94844946	94844947	C	T	6306478	misnons
Alpha 1-antitrypsin deficiency	chr14	94847261	94847262	T	A	2567291	misnons
Alpha 1-antitrypsin deficiency	chr14	94847385	94847386	G	A	2035534	misnons
Epilepsy	chr15	27018840	27018841	G	A	18514161	misnons
Hypertrophic cardiomyopathy	chr15	35086981	35086982	G	T	22555271	misnons
Muscular dystrophy	chr15	42676689	42676690	G	A	16141003	misnons
Muscular dystrophy	chr15	42695918	42695919	C	G	16141003	splicing
Sensorineural hearing loss or congenital deafness	chr15	43896917	43896918	G	A	21078986	misnons
Hypothyroidism	chr15	45397992	45397993	C	T	21565790	misnons
Marfan syndrome	chr15	48779351	48779352	C	T	7870075	misnons
Marfan syndrome	chr15	48780352	48780353	G	A	17627385	splicing
Parkinson's Disease	chr15	89866690	89866691	C	G	16634032	misnons
Epilepsy	chr16	1256125	1256126	G	A	17696120	misnons
Polycystic kidney disease	chr16	2139813	2139814	G	A	10200984	misnons
Polycystic kidney disease	chr16	2153764	2153765	G	A	19165178	misnons
Polycystic kidney disease	chr16	2156599	2156600	G	A	11012875	misnons
Polycystic kidney disease	chr16	2158418	2158419	G	A	10854095	misnons
Polycystic kidney disease	chr16	2158569	2158570	G	A	12842373	misnons
Hypertension	chr16	2350114	2350115	G	T	18492541	misnons
Systemic lupus erythematosus	chr16	3707190	3707191	G	A	15593183	misnons
Amyotrophic lateral sclerosis (ALS)	chr16	31202799	31202800	G	A	22292843	regulatory
Retinitis pigmentosa	chr16	57937772	57937773	C	T	22025579	misnons
Breast cancer	chr16	68855965	68855966	G	A	NO ID	misnons
Melanoma	chr16	89985777	89985778	G	A	19338054	misnons
Hereditary motor and sensory neuropathy (includes Charcot-Marie-Tooth disease and HNPP)	chr17	15134363	15134364	G	A	8252046	misnons
Sensorineural hearing loss or congenital deafness	chr17	18046893	18046894	G	A	22736430	misnons
Sensorineural hearing loss or congenital deafness	chr17	18051446	18051447	C	T	11735029	misnons
Sensorineural hearing loss or congenital deafness	chr17	18052105	18052106	G	A	17546645	misnons
Sensorineural hearing loss or congenital deafness	chr17	18064721	18064722	C	T	17546645	misnons
Neurofibromatosis	chr17	29509640	29509641	G	A	15060124	splicing
Neurofibromatosis	chr17	29585521	29585533	TGAATTATTTTG	-	16479075	deletions
Neurofibromatosis	chr17	29653236	29653237	G	A	15060124	splicing
Hypertrophic cardiomyopathy	chr17	37822173	37822174	C	T	19035361	misnons
Ovarian cancer	chr17	41223020	41223021	G	A	7939630	misnons
Ovarian cancer	chr17	41246811	41246812	A	C	15300854	splicing
Breast cancer	chr17	41246811	41246812	A	C	15307796	misnons
Hereditary spherocytosis	chr17	42337246	42337247	C	T	23255290	misnons
Hereditary spherocytosis	chr17	42338992	42338993	C	T	8471774	misnons
Hereditary spherocytosis	chr17	42340107	42340108	C	T	23255290	splicing
Muscular dystrophy	chr17	48245769	48245770	C	A	12746421	misnons
Growth hormone deficiency	chr17	61995450	61995451	T	C	12655557	misnons
Kidney stone(s)	chr17	72758166	72758167	G	A	18784102	misnons
Kidney stone(s)	chr17	72759574	72759575	G	A	18784102	misnons
Psoriasis	chr18	2925358	2925359	C	T	LSDB	misnons
Psoriasis	chr18	2929102	2929103	G	A	LSDB	misnons
Other cardiomyopathy (includes ARVD)	chr18	28672113	28672114	C	T	17963498	misnons
Other cardiomyopathy (includes ARVD)	chr18	29099849	29099850	G	A	17105751	misnons
Other cardiomyopathy (includes ARVD)	chr18	29101155	29101156	T	G	17105751	misnons
Other cardiomyopathy (includes ARVD)	chr18	29126107	29126108	T	G	17105751	misnons
Hirschsprung's disease	chr19	6375504	6375505	G	A	21206993	misnons
Hemochromatosis	chr19	35773327	35773328	C	T	19286879	regulatory
Infantile; juvenile; and presenile cataract	chr19	39057625	39057626	G	C	ABST	misnons
Muscular dystrophy	chr19	47259133	47259134	C	A	11741828	misnons
Muscular dystrophy	chr19	47259532	47259533	C	A	11741828	misnons
Glaucoma	chr19	49564991	49564992	G	A	19765683	misnons
Diabetes mellitus; type 2	chr2	10188122	10188123	C	T	15774581	misnons
Sensorineural hearing loss or congenital deafness	chr2	26700098	26700099	G	A	16283880	misnons
Sensorineural hearing loss or congenital deafness	chr2	26700308	26700309	C	T	16371502	misnons
Glaucoma	chr2	38301846	38301847	C	T	11558822	misnons
Glaucoma	chr2	38302290	38302291	A	T	15342693	misnons
Rectal cancer	chr2	47657078	47657079	A	G	16341550	splicing
Colon cancer	chr2	47657078	47657079	A	G	16341550	splicing
Colon cancer	chr2	48033749	48033750	A	G	16940983	misnons
Rectal cancer	chr2	48033749	48033750	A	G	16940983	misnons
Muscular dystrophy	chr2	71896834	71896835	G	A	21522182	misnons
Amyotrophic lateral sclerosis (ALS)	chr2	74588716	74588717	G	A	15326253	misnons
Parkinson's Disease	chr2	74759824	74759825	G	A	15961413	misnons
Color blindness	chr2	99012461	99012462	C	T	11536077	misnons
Color blindness	chr2	99012911	99012912	C	T	11536077	misnons
Psoriasis	chr2	113820123	113820124	C	T	21839423	misnons
Epilepsy	chr2	166848002	166848003	G	C	18413471	misnons
Aortic aneurysm	chr2	189851841	189851842	C	T	ABST	misnons
Hypertension	chr2	203241528	203241529	G	A	19223935	regulatory
Infantile; juvenile; and presenile cataract	chr2	208994273	208994274	C	T	21423869	misnons
Osteoarthritis	chr2	209108300	209108301	T	C	17406639	misnons
Breast cancer	chr2	215595158	215595159	T	C	21344236	splicing
Ovarian cancer	chr2	215595158	215595159	T	C	21344236	splicing
Cardiac arrhythmia	chr21	35742946	35742947	T	C	10219239	misnons
Long QT Syndrome	chr21	35743005	35743006	C	T	16922724	misnons
Long QT Syndrome	chr21	35821679	35821680	C	T	14760488	misnons
Sensorineural hearing loss or congenital deafness	chr21	43795895	43795896	C	T	21786053	misnons
Muscular dystrophy	chr21	47546079	47546080	G	A	15689448	misnons
Prostate cancer	chr22	29095880	29095881	C	T	12533788	misnons
Prostate cancer	chr22	29130519	29130520	C	T	12533788	misnons
Female infertility	chr22	30642689	30642690	G	T	10341007	regulatory
Muscular dystrophy	chr3	8787312	8787313	C	G	9536092	misnons
Sensorineural hearing loss or congenital deafness	chr3	10401575	10401576	C	T	15829536	misnons
Parkinson's Disease	chr3	11313448	11313449	G	A	23295909	regulatory
Other cardiomyopathy (includes ARVD)	chr3	14180730	14180731	C	T	23161701	misnons
Aortic aneurysm	chr3	30713833	30713834	G	A	16791849	misnons
Aortic aneurysm	chr3	30733043	30733044	T	A	16791849	misnons
Rectal cancer	chr3	37056044	37056045	A	G	18561205	splicing
Colon cancer	chr3	37056044	37056045	A	G	18561205	splicing
Long QT Syndrome	chr3	38592502	38592503	C	T	10973849	misnons
Long QT Syndrome	chr3	38592928	38592929	G	A	10508990	misnons
Retinitis pigmentosa	chr4	629701	629702	T	C	ABST	misnons
Retinitis pigmentosa	chr4	656385	656386	C	T	18310263	misnons
Diabetes mellitus; type 1	chr4	6304132	6304133	G	A	12107816	misnons
Sensorineural hearing loss or congenital deafness	chr4	6304132	6304133	G	A	12107816	misnons
Polycystic kidney disease	chr4	88989088	88989089	A	C	19936001	misnons
Polycystic kidney disease	chr4	88989110	88989111	G	A	12707387	misnons
Hirschsprung's disease	chr5	37815940	37815941	C	T	8896569	misnons
Hirschsprung's disease	chr5	37816111	37816112	G	A	8896568	misnons
Glaucoma	chr5	110428084	110428085	C	G	18172102	misnons
Glaucoma	chr5	110441838	110441839	G	A	15677485	misnons
Glaucoma	chr5	110454718	110454719	A	G	15677485	misnons
Hereditary motor and sensory neuropathy (includes Charcot-Marie-Tooth disease and HNPP)	chr5	148384454	148384455	T	A	21291453	misnons
Hereditary motor and sensory neuropathy (includes Charcot-Marie-Tooth disease and HNPP)	chr5	148422280	148422281	A	G	20220177	misnons
Stroke	chr5	179223315	179223316	G	A	20456754	misnons
Other cardiomyopathy (includes ARVD)	chr6	7570790	7570791	G	A	16774985	misnons
Hemochromatosis	chr6	26087685	26087686	G	C	12584229	misnons
Ehlers-Danlos syndrome	chr6	32052312	32052313	C	T	15733269	misnons
Osteoarthritis	chr6	33146746	33146747	G	A	15922184	misnons
Retinitis pigmentosa	chr6	42666060	42666061	T	C	23105016	misnons
Polycystic kidney disease	chr6	51484076	51484077	G	C	15108277	misnons
Polycystic kidney disease	chr6	51613172	51613173	T	C	12506140	misnons
Polycystic kidney disease	chr6	51889482	51889483	G	A	12874454	misnons
Polycystic kidney disease	chr6	51907817	51907818	G	A	16133180	misnons
Polycystic kidney disease	chr6	51923290	51923291	C	G	15805161	misnons
Polycystic kidney disease	chr6	51947998	51947999	G	A	11919560	misnons
Epilepsy	chr6	52317596	52317597	T	C	15258581	misnons
Retinitis pigmentosa	chr6	64776323	64776324	G	A	21069908	misnons
Hereditary motor and sensory neuropathy (includes Charcot-Marie-Tooth disease and HNPP)	chr6	110036335	110036336	T	C	17572665	misnons
Amyotrophic lateral sclerosis (ALS)	chr6	110083414	110083415	G	T	19118816	splicing
Muscular dystrophy	chr6	129722452	129722453	C	A	20207543	splicing
Muscular dystrophy	chr6	129835745	129835746	T	C	10611118	splicing
Parkinson's Disease	chr6	161781200	161781201	G	A	15584030	misnons
Parkinson's Disease	chr6	162394340	162394341	C	T	22233331	misnons
Parkinson's Disease	chr6	162683723	162683724	G	T	11487568	misnons
Polydactyly	chr7	42007445	42007446	C	T	10441570	misnons
Syndactyly (webbing of digits)	chr7	42063223	42063224	G	C	23334564	misnons
Sensorineural hearing loss or congenital deafness	chr7	103062015	103062016	T	C	12719379	splicing
Colon cancer	chr7	116411989	116411990	C	T	21970370	splicing
Rectal cancer	chr7	116411989	116411990	C	T	21970370	splicing
Cystic fibrosis	chr7	117119653	117119654	C	T	11788090	regulatory
Cystic fibrosis	chr7	117119687	117119688	A	G	11788090	regulatory
Cystic fibrosis	chr7	117149122	117149123	C	T	7691344	misnons
Cystic fibrosis	chr7	117227831	117227832	G	T	2236053	misnons
Cystic fibrosis	chr7	117242853	117242854	A	G	9003508	splicing
Cystic fibrosis	chr7	117251648	117251649	T	G	7683628	misnons
Cystic fibrosis	chr7	117267811	117267812	T	G	7508414	misnons
Cystic fibrosis	chr7	117305630	117305631	A	G	15858154	splicing
Cystic fibrosis	chr7	117308204	117308205	A	C	23555973	regulatory
Prostate cancer	chr8	16012593	16012594	G	A	12244320	misnons
Parkinson's Disease	chr8	24772311	24772312	G	A	11958843	misnons
Hirschsprung's disease	chr8	32621294	32621295	G	A	22574178	misnons
Hereditary spherocytosis	chr8	41519302	41519303	G	A	8640229	splicing
Hereditary spherocytosis	chr8	41526115	41526116	G	A	8640229	splicing
Hereditary spherocytosis	chr8	41655208	41655209	C	T	9887280	regulatory
Retinitis pigmentosa	chr8	55537559	55537560	C	T	15863674	misnons
Epilepsy	chr8	68396041	68396042	C	T	21922598	misnons
Epilepsy	chr8	68419038	68419039	G	C	23105115	misnons
Epilepsy	chr8	133146615	133146616	G	A	18625963	misnons
Hypothyroidism	chr8	133909926	133909927	C	T	16720658	misnons
Hypothyroidism	chr8	133978942	133978943	G	A	16720658	splicing
Muscular dystrophy	chr8	145009035	145009036	C	T	20016501	misnons
Melanoma	chr9	21971151	21971152	T	C	17047042	misnons
Melanoma	chr9	21973572	21973573	G	T	15761864	splicing
Melanoma	chr9	21974639	21974640	C	G	19320745	misnons
Hereditary hemorrhagic telangiectasia (also known as Osler-Weber-Rendu syndrome)	chr9	130578229	130578230	G	A	15712270	misnons
Polycystic kidney disease	chr9	133355832	133355833	C	T	11571557	misnons
Retinitis pigmentosa	chrX	46719497	46719498	C	T	11462235	misnons
Cleft palate	chrX	79278545	79278546	C	A	14729838	splicing
G6PD deficiency	chrX	153763491	153763492	T	C	3393536	misnons
G6PD deficiency	chrX	153764216	153764217	C	T	3393536	misnons

## Sheet: HGMD gene
Phenotype	Gene
Congenital ocular coloboma	ABCB6
Leukemia	ABL2
Sensorineural hearing loss or congenital deafness	ACTG1
Hypertrophic cardiomyopathy	ACTN2
Melanoma	AIM1
Brain cancer	AIP
Epilepsy	ALDH7A1
Amyotrophic lateral sclerosis (ALS)	ALS2
High triglycerides (hypertriglyceridemia)	ANGPTL3
Breast cancer	AR
Hypospadias	AR
Male infertility	AR
Prostate cancer	AR
Parkinson's Disease	ATP13A2
Migraine without aura	ATP1A2
Melanoma	BAP1
Breast cancer	BARD1
Ovarian cancer	BARD1
Infantile; juvenile; and presenile cataract	BFSP2
Pancreatic cancer	BRCA1
Rectal cancer	BRCA1
Endometrial cancer	BRCA1
Ovarian cancer	BRCA1
Colon cancer	BRCA1
Breast cancer	BRCA1
Prostate cancer	BRCA1
Hereditary motor and sensory neuropathy (includes Charcot-Marie-Tooth disease and HNPP)	BSCL2
Spinal muscular atrophy	BSCL2
Retinitis pigmentosa	C2orf71
Migraine without aura	CACNA1A
Epilepsy	CACNA1A
Long QT Syndrome	CACNA1C
Hypertrophic cardiomyopathy	CASQ2
Hypertension	CAV1
Hypertrophic cardiomyopathy	CAV3
Long QT Syndrome	CAV3
Muscular dystrophy	CAV3
Sensorineural hearing loss or congenital deafness	CDH23
Brain cancer	CDKN1B
Cleft palate	CDKN1C
Sensorineural hearing loss or congenital deafness	CDKN1C
Kidney cancer	CDKN2B
Ehlers-Danlos syndrome	CHST14
Congenital clubfoot (equinovarus)	CHST14
Congenital heart defect	CITED2
Angina	CLCN1
Lipoma	CLCN1
Epilepsy	CLCN2
Sensorineural hearing loss or congenital deafness	CLDN14
Epilepsy	CNTNAP2
Osteoarthritis	COL11A2
Sensorineural hearing loss or congenital deafness	COL11A2
Muscular dystrophy	COL6A1
Muscular dystrophy	COL6A3
Glaucoma	COL8A2
Temporomandibular joint (TMJ) disorder	COMT
Ovarian cancer	CREBBP
Infantile; juvenile; and presenile cataract	CRYAA
Amyotrophic lateral sclerosis (ALS)	DCTN1
Parkinson's Disease	DCTN1
Other cardiomyopathy (includes ARVD)	DES
Hypertrophic cardiomyopathy	DES
Restrictive cardiomyopathy	DES
Dilated cardiomyopathy	DNAJC19
Hypothyroidism	DUOXA2
Hereditary motor and sensory neuropathy (includes Charcot-Marie-Tooth disease and HNPP)	EGR2
Hereditary hemorrhagic telangiectasia (also known as Osler-Weber-Rendu syndrome)	ENG
Colon polyps	ENG
Hypertension	ENG
Lung cancer	ERCC4
Osteoporosis	ESR1
Retinitis pigmentosa	EYS
Glaucoma	FBN1
Marfan syndrome	FBN1
Aortic aneurysm	FBN1
Mitral valve prolapse	FBN1
Sensorineural hearing loss or congenital deafness	FGF3
Cleft palate	FGF8
Cleft lip	FGF8
Psoriasis	FLG
Ichthyosis vulgaris	FLG
Asthma	FLG
Eczema	FLG
Glaucoma	FOXC1
Dilated cardiomyopathy	FOXD4
Hypothyroidism	FOXE1
Cleft palate	FOXE1
Infantile; juvenile; and presenile cataract	FOXE3
Congenital heart defect	FOXH1
Renal agenesis (missing kidney)	FREM2
Congenital nystagmus	FRMD7
Retinitis pigmentosa	FSCN2
Parkinson's Disease	GBA
Infantile; juvenile; and presenile cataract	GCNT2
Hirschsprung's disease	GDNF
Renal agenesis (missing kidney)	GDNF
Infantile; juvenile; and presenile cataract	GFER
Growth hormone deficiency	GHSR
Sensorineural hearing loss or congenital deafness	GIPC3
Infantile; juvenile; and presenile cataract	GJA3
Atrial fibrillation	GJA5
Heart block	GJA5
Sensorineural hearing loss or congenital deafness	GJB2
Sensorineural hearing loss or congenital deafness	GJB6
Polydactyly	GLI3
Syndactyly (webbing of digits)	GLI3
Carpal tunnel syndrome	GNAS
Hemochromatosis	HAMP
Atrial fibrillation	HCN4
Hemochromatosis	HFE
Age-related macular degeneration	HMCN1
Diabetes mellitus; type 2	HNF1A
Diabetes mellitus; type 1	HNF1A
Hypospadias	HOXA4
Hereditary motor and sensory neuropathy (includes Charcot-Marie-Tooth disease and HNPP)	HOXD10
Retinitis pigmentosa	IDH3B
Other aneurysm	IGFBP7
Hypothyroidism	IGSF1
Asthma	IRAK3
Epilepsy	KCNA1
Atrial fibrillation	KCNA5
Hypertension	KCNA5
Cardiac arrhythmia	KCNA5
Epilepsy	KCND2
Atrial fibrillation	KCNE1L
Long QT Syndrome	KCNE3
Atrial fibrillation	KCNE3
Diabetes mellitus; type 1	KCNJ11
Myocardial infarction (heart attack)	KCNJ11
Epilepsy	KCNMA1
Epilepsy	KCNQ3
Epilepsy	KCNV2
Ulcerative colitis	KRT8
Sensorineural hearing loss or congenital deafness	LHFPL5
Leukemia	LIFR
High cholesterol (hypercholesterolemia)	LIPG
Hereditary motor and sensory neuropathy (includes Charcot-Marie-Tooth disease and HNPP)	LITAF
Age-related hearing loss	LOXHD1
Sensorineural hearing loss or congenital deafness	LOXHD1
Marfan syndrome	LTBP2
Glaucoma	LTBP2
Infantile; juvenile; and presenile cataract	MAF
Melanoma	MAGEA3
Melanoma	MAGED2
Melanoma	MAGEE1
Melanoma	MC1R
Hereditary motor and sensory neuropathy (includes Charcot-Marie-Tooth disease and HNPP)	MED25
Infantile; juvenile; and presenile cataract	MFSD6L
Leukemia	MLL
Sensorineural hearing loss or congenital deafness	MSRB3
Diabetes mellitus; type 2	MTNR1B
Colon cancer	MUTYH
Colon polyps	MUTYH
Rectal cancer	MUTYH
Aortic aneurysm	MYH11
Hypertrophic cardiomyopathy	MYLK2
Glaucoma	MYOC
Epilepsy	NEDD4L
Amyotrophic lateral sclerosis (ALS)	NEFH
Parkinson's Disease	NEFM
Epilepsy	NHLRC1
Epilepsy	NIPA2
Hirschsprung's disease	NKX2-1
Hypothyroidism	NKX2-1
Aortic aneurysm	NOTCH1
Polycystic kidney disease	NOTCH2
Varicose veins	NOTCH3
Parkinson's Disease	NR4A2
Hirschsprung's disease	NRG1
Glaucoma	NTF4
Colon cancer	OGG1
Rectal cancer	OGG1
Infantile; juvenile; and presenile cataract	OPA3
Diabetes mellitus; type 2	PAX4
Sensorineural hearing loss or congenital deafness	PCDH15
Epilepsy	PCDH19
Retinitis pigmentosa	PDE6A
Retinitis pigmentosa	PDE6B
Color blindness	PDE6C
Diabetes mellitus; type 2	PDX1
Congenital clubfoot (equinovarus)	PITX1
Infantile; juvenile; and presenile cataract	PITX3
Polycystic kidney disease	PKD1
Polycystic kidney disease	PKD2
Polycystic kidney disease	PKHD1
Rectal cancer	PLA2G2A
Colon cancer	PLA2G2A
Muscular dystrophy	PLEC
Sensorineural hearing loss or congenital deafness	PMP22
Hereditary motor and sensory neuropathy (includes Charcot-Marie-Tooth disease and HNPP)	PMP22
Diabetes mellitus; type 2	POMC
Amyotrophic lateral sclerosis (ALS)	PON3
Rectal cancer	PPARG
Colon cancer	PPARG
Hypertension	PPARG
Multiple sclerosis (MS)	PRF1
Non-Hodgkin lymphoma	PRF1
Epilepsy	PRICKLE1
Retinitis pigmentosa	PRKCG
Amyotrophic lateral sclerosis (ALS)	PRPH
Retinitis pigmentosa	PRPH2
Hereditary motor and sensory neuropathy (includes Charcot-Marie-Tooth disease and HNPP)	PRX
Hirschsprung's disease	PSPN
Hypertension	PTGIS
Syndactyly (webbing of digits)	RAB23
Ovarian cancer	RAD50
Breast cancer	RAD50
Age-related macular degeneration	RAX2
Retinitis pigmentosa	RBP3
Hypertension	RGS2
Psoriasis	RNF114
Retinitis pigmentosa	ROM1
Retinitis pigmentosa	RP1L1
Retinitis pigmentosa	RPGR
Cleft palate	SATB2
Osteoporosis	SATB2
Migraine without aura	SCN1A
Epilepsy	SCN1A
Long QT Syndrome	SCN4B
Atrial fibrillation	SCN4B
Atrial fibrillation	SCN5A
Myocardial infarction (heart attack)	SCN5A
Long QT Syndrome	SCN5A
Epilepsy	SCN5A
Heart block	SCN5A
Sick sinus syndrome (includes tachy-brady syndrome)	SCN5A
Cardiac arrhythmia	SCN5A
Cystic fibrosis	SCNN1A
Deep vein thrombosis (DVT)	SERPINC1
Amyotrophic lateral sclerosis (ALS)	SETX
Scoliosis	SH3GL1
Leukemia	SH3GL1
Hereditary motor and sensory neuropathy (includes Charcot-Marie-Tooth disease and HNPP)	SH3TC2
Diabetes mellitus; type 1	SIRT1
Age-related cataract	SLC16A12
Infantile; juvenile; and presenile cataract	SLC16A12
Sensorineural hearing loss or congenital deafness	SLC17A8
Epilepsy	SLC25A22
Infantile; juvenile; and presenile cataract	SLC33A1
Sensorineural hearing loss or congenital deafness	SLC33A1
Hemochromatosis	SLC40A1
Retinitis pigmentosa	SLC9A6
Sensorineural hearing loss or congenital deafness	SLITRK6
Myopia (Nearsightedness)	SLITRK6
Breast cancer	SLX4
Cleft lip	SNAP29
Cleft palate	SNAP29
Long QT Syndrome	SNTA1
Hirschsprung's disease	SOX10
Sensorineural hearing loss or congenital deafness	SOX10
Diabetes mellitus; type 2	SREBF1
Muscular dystrophy	SYNE2
Aortic aneurysm	TGFBR2
Marfan syndrome	TGFBR2
Diabetes mellitus; type 2	TGM2
Myocardial infarction (heart attack)	THBD
Hypothyroidism	THRA
Iron deficiency anemia	TMPRSS6
Breast cancer	TNFSF8
Hypertrophic cardiomyopathy	TNNT2
Restrictive cardiomyopathy	TNNT2
Retinitis pigmentosa	TOPORS
Sensorineural hearing loss or congenital deafness	TPRN
Systemic lupus erythematosus	TREX1
Parkinson's Disease	TRPM2
Amyotrophic lateral sclerosis (ALS)	TRPM2
Other peripheral neuropathy	TRPV4
Spinal muscular atrophy	TRPV4
Hereditary motor and sensory neuropathy (includes Charcot-Marie-Tooth disease and HNPP)	TRPV4
Thyroid nodule(s)	TSHR
Hypothyroidism	TSHR
Hypertrophic cardiomyopathy	TTN
Muscular dystrophy	TTN
Other cardiomyopathy (includes ARVD)	TTN
Hirschsprung's disease	TUBA1A
Amyotrophic lateral sclerosis (ALS)	UBQLN2
Gilbert syndrome	UGT1A1
Hair loss (includes female and male pattern baldness)	VDR
Amyotrophic lateral sclerosis (ALS)	VEGFA
Hypertension	VHL
Pancreatic cancer	VHL
Keratoconus	VSX1
Infantile; juvenile; and presenile cataract	VSX2
Glaucoma	WDR36
Breast cancer	XRCC2
Hirschsprung's disease	ZEB2
Retinitis pigmentosa	ZNF513
