# Supplementary material for: A Probabilistic Model to Predict Clinical Phenotypic Traits from Genome Sequencing
Source: PLoS Comput Biol. 2014 Sep 4;10(9):e1003825. doi: 10.1371/journal.pcbi.1003825 (PMC4154636; doi:10.1371/journal.pcbi.1003825)
Supplement: Table S11 — Annotations of GWAS hits. Phenotypes are listed in column A. Columns B–H list genomic location, reference and risk alleles, allele frequency, and reported effect size (odds ratio). (XLSX) [file pcbi.1003825.s012.xlsx]

## Sheet: GWAS hits
Table S11		A probabilistic model to predict clinical phenotypic traits from genome sequencing. Chen et al.
Phenotype	Chrom	Start	End	Risk Allele	Wild type	Allele Freq	Odds Ratio
Eczema	chr1	152300816	152300817	A	G	0.3864	1.22
Eczema	chr10	64398465	64398466	C	T	0.6552	1.28
Eczema	chr10	64560469	64560470	A	G	0.7257	1.17
Eczema	chr11	65513106	65513107	C	T	0.7248	1.23
Eczema	chr11	76332209	76332210	G	T	0.1451	1.24
Eczema	chr11	65551956	65551957	G	A	0.3571	1.14
Eczema	chr11	7968358	7968359	C	T	0.6291	1.31
Eczema	chr11	76301315	76301316	T	C	0.2825	1.22
Eczema	chr16	11210414	11210415	T	C	0.6419	1.17
Eczema	chr19	8789380	8789381	A	C	0.1854	1.16
Eczema	chr2	102971864	102971865	G	T	0.2697	1.27
Eczema	chr2	112003866	112003867	C	T	0.1612	1.17
Eczema	chr20	52807220	52807221	A	G	0.881	1.19
Eczema	chr22	37258502	37258503	C	T	0.3214	1.09
Eczema	chr3	112376307	112376308	C	T	0.1795	1.29
Eczema	chr3	33065338	33065339	A	G	0.2875	1.29
Eczema	chr5	131995842	131995843	T	C	0.3883	1.22
Eczema	chr5	132049026	132049027	C	T	0.6058	1.11
Eczema	chr6	32308907	32308908	G	A	0.9295	1.61
Eczema	chr6	31272320	31272321	G	A	0.8974	1.36
Eczema	chr6	32158318	32158319	A	G	0.7894	1.4
Eczema	chr6	31499602	31499603	G	C	0.1103	1.13
Eczema	chr7	3128788	3128789	C	T	0.4006	1.18
Eczema	chr8	129427517	129427518	A	G	0.8086	1.16
Eczema	chr8	81308149	81308150	A	T	0.6012	1.09
Deep vein thrombosis (DVT)	chr1	169514005	169514006	A	G	0.0614	2.52
Deep vein thrombosis (DVT)	chr1	169135126	169135127	C	A	0.0499	2.02
Deep vein thrombosis (DVT)	chr1	169519048	169519049	T	C	0.006	3.57
Deep vein thrombosis (DVT)	chr4	155520929	155520930	A	G	0.3182	1.53
Deep vein thrombosis (DVT)	chr4	187185384	187185385	T	A	0.331	1.4
Deep vein thrombosis (DVT)	chr9	136141869	136141870	T	C	0.1662	1.69
Deep vein thrombosis (DVT)	chr9	136132907	136132908	G	T	0.419	1.47
Deep vein thrombosis (DVT)	chr9	136154866	136154867	T	G	0.1886	1.65
Deep vein thrombosis (DVT)	chr9	136149228	136149229	C	T	0.3484	1.865
Nonalcoholic fatty liver disease (NAFLD)	chr1	54320336	54320337	A	G	0.9487	1.72
Nonalcoholic fatty liver disease (NAFLD)	chr19	3318509	3318510	A	G	0.5559	1.31
Nonalcoholic fatty liver disease (NAFLD)	chr2	177909594	177909595	T	C	0.5449	4.13
Nonalcoholic fatty liver disease (NAFLD)	chr20	59268709	59268710	A	G	0.3136	1.09
Nonalcoholic fatty liver disease (NAFLD)	chr22	44324726	44324727	G	C	0.2848	1.66
Nonalcoholic fatty liver disease (NAFLD)	chr22	44391685	44391686	A	G	0.3219	1.47
Nonalcoholic fatty liver disease (NAFLD)	chr22	44394401	44394402	T	C	0.2715	1.47
Nonalcoholic fatty liver disease (NAFLD)	chr4	11503603	11503604	A	G	0.2674	1.44
Nonalcoholic fatty liver disease (NAFLD)	chr4	25810095	25810096	A	G	0.2257	3.81
Nonalcoholic fatty liver disease (NAFLD)	chr7	35554787	35554788	T	C	0.3608	1.31
Kawasaki disease	chr1	161479744	161479745	A	G	0.5696	1.32
Kawasaki disease	chr1	58757914	58757915	T	C	0.0449	2.9
Kawasaki disease	chr14	107176212	107176213	T	C	0.2985	1.32
Kawasaki disease	chr15	83726178	83726179	G	A	0.3068	1.41
Kawasaki disease	chr16	73009023	73009024	T	A	0.2276	1.56
Kawasaki disease	chr19	41281015	41281016	A	G	0.1071	1.52
Kawasaki disease	chr2	64349201	64349202	C	A	0.1364	2.7
Kawasaki disease	chr20	44742063	44742064	A	C	0.755	1.42
Kawasaki disease	chr20	44763283	44763284	C	T	0.7546	1.41
Kawasaki disease	chr3	160776963	160776964	C	T	0.2505	2.12
Kawasaki disease	chr3	174893774	174893775	T	C	0.3851	1.43
Kawasaki disease	chr3	139043235	139043236	G	C	0.9386	2.09
Kawasaki disease	chr4	185639168	185639169	A	G	0.4757	1.42
Kawasaki disease	chr4	65170414	65170415	A	C	0.2244	1.39
Kawasaki disease	chr6	32763513	32763514	G	A	0.6685	1.47
Kawasaki disease	chr8	118549375	118549376	C	T	0.0678	2.37
Kawasaki disease	chr8	11343679	11343680	G	A	0.831	1.85
Kawasaki disease	chr8	11343972	11343973	T	C	0.3796	1.54
Peptic ulcer (stomach or duodenum)	chr8	143761930	143761931	C	T	0.5678	1.41
Peptic ulcer (stomach or duodenum)	chr9	136149228	136149229	T	C	0.6516	1.32
Alopecia areata	chr10	6101712	6101713	C	T	0.3182	1.41
Alopecia areata	chr11	64097232	64097233	A	G	0.7495	1.33
Alopecia areata	chr12	56412486	56412487	G	T	0.2395	1.34
Alopecia areata	chr2	204721751	204721752	T	C	0.4977	1.44
Alopecia areata	chr4	123523874	123523875	T	G	0.31	1.34
Alopecia areata	chr6	150358011	150358012	T	C	0.6951	1.65
Alopecia areata	chr6	32678998	32678999	G	A	0.625	2.21
Alopecia areata	chr9	102723691	102723692	C	T	0.2962	1.32
Polycystic ovary syndrome (PCOS)	chr11	102070638	102070639	G	A	0.0939	1.27
Polycystic ovary syndrome (PCOS)	chr12	56390635	56390636	G	A	0.2363	1.27
Polycystic ovary syndrome (PCOS)	chr12	66224460	66224461	A	C	0.9684	1.43
Polycystic ovary syndrome (PCOS)	chr16	52347818	52347819	G	T	0.3365	1.15
Polycystic ovary syndrome (PCOS)	chr19	7166108	7166109	G	A	0.5508	1.14
Polycystic ovary syndrome (PCOS)	chr2	49201611	49201612	C	T	0.4954	1.15
Polycystic ovary syndrome (PCOS)	chr2	43638837	43638838	A	C	0.8288	1.49
Polycystic ovary syndrome (PCOS)	chr2	48978158	48978159	A	G	0.7953	1.38
Polycystic ovary syndrome (PCOS)	chr2	43721507	43721508	C	T	0.4524	1.39
Polycystic ovary syndrome (PCOS)	chr20	52447302	52447303	A	G	0.4382	1.13
Polycystic ovary syndrome (PCOS)	chr9	126446777	126446778	A	G	0.0545	1.51
Polycystic ovary syndrome (PCOS)	chr9	126525211	126525212	G	A	0.3846	1.345
Polycystic ovary syndrome (PCOS)	chr9	97741335	97741336	G	A	0.9171	1.3
Ovarian cancer	chr17	46411499	46411500	G	A	0.3109	1.11
Ovarian cancer	chr19	17394123	17394124	T	G	0.5499	1.1
Ovarian cancer	chr19	17389703	17389704	A	G	0.1131	1.12
Ovarian cancer	chr2	177042632	177042633	A	C	0.2386	1.16
Ovarian cancer	chr3	156397748	156397749	C	T	0.0604	1.19
Ovarian cancer	chr8	129543948	129543949	G	A	0.9158	1.19
Ovarian cancer	chr9	16915020	16915021	T	C	0.6049	1.22
Epilepsy	chr1	34750935	34750936	C	T	0.8342	1.22
Epilepsy	chr1	239970096	239970097	G	A	0.3205	1.42
Epilepsy	chr1	186870071	186870072	T	G	0.2367	1.21
Epilepsy	chr17	46123003	46123004	G	A	0.8704	1.3
Epilepsy	chr2	145359908	145359909	C	T	0.8764	1.47
Epilepsy	chr2	57934054	57934055	C	T	0.739	1.23
Epilepsy	chr2	166943276	166943277	T	G	0.8027	1.18
Epilepsy	chr2	58094872	58094873	A	C	0.2921	1.27
Epilepsy	chr4	150725211	150725212	C	T	0.2825	1.58
Epilepsy	chr5	66152257	66152258	G	A	0.2752	1.26
Leukemia	chr1	247689531	247689532	C	T	0.2376	1.52
Leukemia	chr1	196844592	196844593	G	A	0.3402	1.43
Leukemia	chr1	76772327	76772328	T	C	0.2995	1.55
Leukemia	chr1	66762465	66762466	T	C	0.6635	1.4
Leukemia	chr1	66769099	66769100	C	G	0.3109	1.41
Leukemia	chr1	237266602	237266603	A	G	0.6346	1.49
Leukemia	chr10	63723576	63723577	C	T	0.3109	1.91
Leukemia	chr10	63752158	63752159	G	T	0.3288	1.65
Leukemia	chr10	34817987	34817988	A	G	0.0641	2
Leukemia	chr10	72040804	72040805	C	G	0.0247	2.52
Leukemia	chr11	123361396	123361397	A	G	0.1071	1.485
Leukemia	chr12	4425121	4425122	G	A	0.2642	2.55
Leukemia	chr12	117002657	117002658	A	G	0.1745	2.26
Leukemia	chr14	23589056	23589057	G	A	0.6158	1.34
Leukemia	chr14	51403530	51403531	C	T	0.0229	3.61
Leukemia	chr15	56340895	56340896	A	G	0.1223	1.36
Leukemia	chr15	83254707	83254708	G	A	0.4203	1.18
Leukemia	chr15	70018989	70018990	A	G	0.3173	1.395
Leukemia	chr16	85975658	85975659	T	C	0.7651	1.22
Leukemia	chr17	25541277	25541278	C	A	0.44	1.85
Leukemia	chr18	2498053	2498054	C	T	0.0943	1.53
Leukemia	chr18	47843533	47843534	A	G	0.19	1.22
Leukemia	chr18	40591083	40591084	A	G	0.0641	1.62
Leukemia	chr19	47207653	47207654	A	G	0.0994	1.35
Leukemia	chr19	47268372	47268373	T	G	0.0343	1.37
Leukemia	chr19	44511388	44511389	G	T	0.4698	1.52
Leukemia	chr2	242371100	242371101	T	C	0.0783	1.42
Leukemia	chr2	150457623	150457624	G	A	0.3109	1.45
Leukemia	chr2	231091222	231091223	G	T	0.114	1.41
Leukemia	chr2	223917982	223917983	T	G	0.3365	1.48
Leukemia	chr2	111797457	111797458	G	A	0.1186	1.39
Leukemia	chr2	150397217	150397218	G	T	0.3379	1.4
Leukemia	chr3	39847071	39847072	A	G	0.0201	4.07
Leukemia	chr3	178429938	178429939	T	A	0.2143	1.58
Leukemia	chr6	32578081	32578082	T	C	0.3063	1.69
Leukemia	chr6	417726	417727	C	A	0.3306	1.38
Leukemia	chr6	32606755	32606756	A	G	0.1969	1.61
Leukemia	chr6	33546836	33546837	C	T	0.7514	1.4
Leukemia	chr6	411063	411064	G	A	0.3251	1.505
Leukemia	chr6	151907747	151907748	T	C	0.5357	1.67
Leukemia	chr6	141169824	141169825	G	A	0.1113	3.62
Leukemia	chr7	50466303	50466304	G	A	0.228	1.69
Leukemia	chr7	78331464	78331465	C	T	0.0394	2.84
Leukemia	chr7	139702592	139702593	A	G	0.0234	2.34
Leukemia	chr7	50470603	50470604	G	T	0.2253	1.69
Leukemia	chr8	128192980	128192981	G	A	0.3219	1.26
Hypospadias	chrX	50182183	50182184	A	G	0.4394	2.6
Bladder cancer	chr18	43309910	43309911	T	C	0.1845	1.17
Bladder cancer	chr19	30296852	30296853	C	T	0.1731	1.13
Bladder cancer	chr3	189645932	189645933	T	C	0.7692	1.18667
Bladder cancer	chr4	1734238	1734239	T	C	0.2234	1.22
Bladder cancer	chr5	1322086	1322087	C	T	0.5572	1.11
Bladder cancer	chr8	143761930	143761931	T	C	0.4322	1.14
Bladder cancer	chr8	128718067	128718068	T	G	0.4968	1.21333
Myocardial infarction (heart attack)	chr1	109818529	109818530	T	C	0.788	1.19
Myocardial infarction (heart attack)	chr1	55496038	55496039	T	C	0.88	1.15
Myocardial infarction (heart attack)	chr1	222823528	222823529	C	A	0.5481	1.14
Myocardial infarction (heart attack)	chr10	44775823	44775824	C	T	0.717	1.17
Myocardial infarction (heart attack)	chr19	11163600	11163601	G	T	0.8603	1.15
Myocardial infarction (heart attack)	chr2	203745884	203745885	C	T	0.0733	1.17
Myocardial infarction (heart attack)	chr21	35599127	35599128	T	C	0.109	1.2
Myocardial infarction (heart attack)	chr6	12927543	12927544	C	G	0.8091	1.12
Myocardial infarction (heart attack)	chr9	22124476	22124477	G	A	0.4272	1.28
Myocardial infarction (heart attack)	chr9	22098573	22098574	G	A	0.4167	1.29
Ovarian cysts	chr11	102070638	102070639	G	A	0.0939	1.27
Ovarian cysts	chr12	56390635	56390636	G	A	0.2363	1.27
Ovarian cysts	chr12	66224460	66224461	A	C	0.9684	1.43
Ovarian cysts	chr16	52347818	52347819	G	T	0.3365	1.15
Ovarian cysts	chr19	7166108	7166109	G	A	0.5508	1.14
Ovarian cysts	chr2	49201611	49201612	C	T	0.4954	1.15
Ovarian cysts	chr2	43638837	43638838	A	C	0.8288	1.49
Ovarian cysts	chr2	48978158	48978159	A	G	0.7953	1.38
Ovarian cysts	chr2	43721507	43721508	C	T	0.4524	1.39
Ovarian cysts	chr20	52447302	52447303	A	G	0.4382	1.13
Ovarian cysts	chr9	126446777	126446778	A	G	0.0545	1.51
Ovarian cysts	chr9	126525211	126525212	G	A	0.3846	1.345
Ovarian cysts	chr9	97741335	97741336	G	A	0.9171	1.3
Parkinson's Disease	chr1	161915500	161915501	A	G	0.321	2.26
Parkinson's Disease	chr1	156030036	156030037	T	C	0.0128	1.47
Parkinson's Disease	chr1	205764639	205764640	A	G	0.6877	1.21
Parkinson's Disease	chr1	205713377	205713378	A	G	0.8494	1.52
Parkinson's Disease	chr10	104591392	104591393	G	T	0.8407	1.25
Parkinson's Disease	chr10	15561542	15561543	T	C	0.9373	1.19
Parkinson's Disease	chr11	32895663	32895664	T	C	0.3654	3.24
Parkinson's Disease	chr12	106949986	106949987	A	G	0.4515	1.16
Parkinson's Disease	chr12	40734201	40734202	A	G	0.0005	9.62
Parkinson's Disease	chr12	40620807	40620808	G	C	0.2752	1.27
Parkinson's Disease	chr12	123296293	123296294	A	G	0.3993	1.14
Parkinson's Disease	chr14	54290829	54290830	T	C	0.6264	1.13
Parkinson's Disease	chr15	27997246	27997247	A	G	0.0962	2.84
Parkinson's Disease	chr17	43513440	43513441	T	C	0.1067	1.43
Parkinson's Disease	chr17	43923682	43923683	A	G	0.8837	1.3
Parkinson's Disease	chr17	17715100	17715101	G	A	0.5302	1.18
Parkinson's Disease	chr17	43719142	43719143	A	G	0.7624	1.3
Parkinson's Disease	chr17	44828930	44828931	G	A	0.8915	1.315
Parkinson's Disease	chr17	44859143	44859144	T	C	0.8745	1.67125
Parkinson's Disease	chr17	43714849	43714850	G	A	0.8837	1.27
Parkinson's Disease	chr17	44788309	44788310	A	G	0.4144	1.67125
Parkinson's Disease	chr18	29038122	29038123	C	A	0.3677	2.28
Parkinson's Disease	chr18	40678234	40678235	C	T	0.3301	1.16
Parkinson's Disease	chr2	169117024	169117025	G	T	0.7981	1.18
Parkinson's Disease	chr2	69723709	69723710	T	C	0.3306	6.85
Parkinson's Disease	chr2	135592380	135592381	G	A	0.821	1.1
Parkinson's Disease	chr20	13296911	13296912	G	A	0.8114	1.18
Parkinson's Disease	chr21	16914904	16914905	A	G	0.4597	1.15
Parkinson's Disease	chr3	182821274	182821275	G	A	0.8571	1.19
Parkinson's Disease	chr3	182760072	182760073	T	G	0.6735	1.25
Parkinson's Disease	chr3	28705763	28705764	A	G	0.337	1.23
Parkinson's Disease	chr4	90641339	90641340	T	C	0.5783	1.3275
Parkinson's Disease	chr4	90797300	90797301	G	A	0.2028	1.32
Parkinson's Disease	chr4	852312	852313	T	C	0.0833	1.7
Parkinson's Disease	chr4	939112	939113	A	G	0.1044	1.31
Parkinson's Disease	chr4	90678540	90678541	G	A	0.5957	1.23
Parkinson's Disease	chr4	90637600	90637601	G	A	0.5082	1.29
Parkinson's Disease	chr4	77198985	77198986	C	T	0.6987	1.155
Parkinson's Disease	chr4	939086	939087	T	C	0.304	1.16
Parkinson's Disease	chr4	15737347	15737348	A	G	0.4052	1.14
Parkinson's Disease	chr4	15737100	15737101	A	C	0.4038	1.15
Parkinson's Disease	chr4	858331	858332	T	C	0.0842	1.46
Parkinson's Disease	chr5	179794207	179794208	A	G	0.2271	1.33
Parkinson's Disease	chr6	32409529	32409530	G	A	0.4693	1.26
Parkinson's Disease	chr9	122059708	122059709	T	C	0.5591	1.27
Parkinson's Disease	chr9	35269818	35269819	T	C	0.3498	1.67125
Atrial fibrillation	chr1	154814352	154814353	T	C	0.2202	1.52
Atrial fibrillation	chr1	170569316	170569317	G	A	0.4061	1.14
Atrial fibrillation	chr1	154814267	154814268	C	G	0.2482	1.18
Atrial fibrillation	chr1	11852515	11852516	T	C	0.0298	1.26
Atrial fibrillation	chr10	75421207	75421208	A	G	0.6328	1.15
Atrial fibrillation	chr14	64680847	64680848	A	G	0.3288	1.13
Atrial fibrillation	chr15	73652173	73652174	G	A	0.1882	1.19
Atrial fibrillation	chr16	73029159	73029160	T	C	0.3118	1.21
Atrial fibrillation	chr16	73051619	73051620	T	C	0.2289	1.245
Atrial fibrillation	chr4	111718066	111718067	G	A	0.408	2.03
Atrial fibrillation	chr4	111708286	111708287	A	C	0.2756	1.65
Atrial fibrillation	chr4	111710168	111710169	T	C	0.2706	1.72
Atrial fibrillation	chr4	111720760	111720761	T	G	0.1635	1.39
Atrial fibrillation	chr4	111705767	111705768	C	T	0.2761	1.64
Atrial fibrillation	chr5	137419988	137419989	T	C	0.081	1.12
Atrial fibrillation	chr7	116186240	116186241	G	A	0.5549	1.11
Atrial fibrillation	chr9	97713458	97713459	A	C	0.3082	1.11
Cleft lip	chr1	94553437	94553438	C	T	0.3997	1.42
Cleft lip	chr1	18979873	18979874	T	G	0.304	1.32
Cleft lip	chr1	209989269	209989270	A	G	0.1735	1.5144
Cleft lip	chr1	209977110	209977111	A	G	0.1818	1.44
Cleft lip	chr10	118827559	118827560	A	G	0.2651	1.37
Cleft lip	chr13	80668873	80668874	C	T	0.7015	1.31
Cleft lip	chr13	80692810	80692811	A	G	0.2917	1.33
Cleft lip	chr15	63312631	63312632	G	A	0.4574	1.43
Cleft lip	chr15	33050422	33050423	T	C	0.4611	1.52
Cleft lip	chr17	54773237	54773238	G	T	0.4876	1.305
Cleft lip	chr17	54615616	54615617	G	T	0.0861	1.5
Cleft lip	chr2	43540124	43540125	G	T	0.1671	1.42
Cleft lip	chr20	39269073	39269074	T	C	0.6346	1.19
Cleft lip	chr3	89534376	89534377	T	C	0.6117	1.37
Cleft lip	chr8	88868339	88868340	C	A	0.391	1.27
Cleft lip	chr8	129946153	129946154	A	C	0.2546	2.09
Barrett's esophagus	chr16	86403117	86403118	C	T	0.3196	1.14
Barrett's esophagus	chr6	29356330	29356331	A	G	0.9588	1.21
Thyroid cancer	chr14	36738360	36738361	T	C	0.0192	2.09
Thyroid cancer	chr14	36649245	36649246	T	C	0.4295	1.37
Thyroid cancer	chr2	218310339	218310340	C	T	0.6305	1.34
Thyroid cancer	chr8	32432368	32432369	G	C	0.4016	1.36
Thyroid cancer	chr9	100556108	100556109	A	G	0.2143	1.75
Cleft palate	chr1	94553437	94553438	C	T	0.3997	1.42
Cleft palate	chr1	18979873	18979874	T	G	0.304	1.32
Cleft palate	chr1	209989269	209989270	A	G	0.1735	1.5144
Cleft palate	chr1	209977110	209977111	A	G	0.1818	1.44
Cleft palate	chr10	118827559	118827560	A	G	0.2651	1.37
Cleft palate	chr13	80668873	80668874	C	T	0.7015	1.31
Cleft palate	chr13	80692810	80692811	A	G	0.2917	1.33
Cleft palate	chr15	63312631	63312632	G	A	0.4574	1.43
Cleft palate	chr15	33050422	33050423	T	C	0.4611	1.52
Cleft palate	chr17	54773237	54773238	G	T	0.4876	1.305
Cleft palate	chr17	54615616	54615617	G	T	0.0861	1.5
Cleft palate	chr2	43540124	43540125	G	T	0.1671	1.42
Cleft palate	chr20	39269073	39269074	T	C	0.6346	1.19
Cleft palate	chr3	89534376	89534377	T	C	0.6117	1.37
Cleft palate	chr8	88868339	88868340	C	A	0.391	1.27
Cleft palate	chr8	129946153	129946154	A	C	0.2546	2.09
Migraine without aura	chr1	3083711	3083712	C	T	0.5009	1.11
Migraine without aura	chr1	156456300	156456301	C	T	0.4309	1.2
Migraine without aura	chr10	105033014	105033015	T	C	0.5082	1.13
Migraine without aura	chr12	57527282	57527283	T	C	0.6099	1.11
Migraine without aura	chr12	132325238	132325239	G	A	0.5371	1.15
Migraine without aura	chr15	87695510	87695511	A	G	0.0829	1.25
Migraine without aura	chr2	234825092	234825093	T	C	0.5288	1.18
Migraine without aura	chr22	23922982	23922983	G	A	0.5701	1.08
Migraine without aura	chr3	30462402	30462403	A	G	0.2147	1.19
Migraine without aura	chr6	96884885	96884886	A	G	0.1438	1.2
Migraine without aura	chr8	98166912	98166913	T	C	0.3342	1.18
Migraine without aura	chr9	119252628	119252629	A	G	0.4519	1.16
Gallstones	chr2	44066246	44066247	C	G	0.0646	2.2
Hirschsprung's disease	chr10	43612608	43612609	T	C	0.6946	1.68
Hirschsprung's disease	chr8	32411215	32411216	C	T	0.7564	1.68
Scoliosis	chr3	191046	191047	A	G	0.3521	1.37
Growth hormone deficiency	chr10	73849638	73849639	G	A	0.7285	1.57354
Growth hormone deficiency	chr16	1838835	1838836	G	C	0.6648	1.57354
Growth hormone deficiency	chr4	7219932	7219933	T	G	0.3168	1.57354
Growth hormone deficiency	chr6	108988183	108988184	A	G	0.5701	1.57354
Growth hormone deficiency	chr7	46008109	46008110	A	G	0.4794	1.57354
Growth hormone deficiency	chr7	7883322	7883323	C	A	0.4936	1.57354
Growth hormone deficiency	chr7	46753552	46753553	G	C	0.6882	1.57354
Stroke	chr11	120026747	120026748	A	G	0.0838	2.705
Stroke	chr12	112211832	112211833	T	C	0.3507	1.13
Stroke	chr12	783483	783484	A	G	0.2019	1.29
Stroke	chr16	73068677	73068678	A	G	0.217	1.25
Stroke	chr2	53782558	53782559	T	C	0.0389	1.95
Stroke	chr3	140799212	140799213	G	A	0.7614	1.12
Stroke	chr4	111718066	111718067	G	A	0.408	1.235
Stroke	chr4	111710168	111710169	T	C	0.2706	1.26
Stroke	chr5	178663407	178663408	A	C	0.5856	1.77
Stroke	chr5	33879791	33879792	T	C	0.3773	1.91
Stroke	chr6	44594158	44594159	T	G	0.3173	1.21
Stroke	chr7	19031934	19031935	T	C	0.0962	1.42
Stroke	chr7	19049387	19049388	A	G	0.2413	1.255
Psoriasis	chr1	24519919	24519920	A	G	0.5994	1.13
Psoriasis	chr1	152550017	152550018	T	G	0.413	1.32
Psoriasis	chr1	67694201	67694202	G	A	0.3681	1.13
Psoriasis	chr10	81032884	81032885	G	A	0.6822	1.16
Psoriasis	chr12	56737972	56737973	A	G	0.8173	1.34
Psoriasis	chr12	56439208	56439209	A	G	0.8187	1.17
Psoriasis	chr14	35832665	35832666	G	T	0.5884	1.19
Psoriasis	chr14	35682171	35682172	T	C	0.7724	1.15
Psoriasis	chr16	30942624	30942625	G	A	0.3764	1.16
Psoriasis	chr16	11347857	11347858	T	C	0.5215	1.16
Psoriasis	chr17	21707059	21707060	G	A	0.1749	1.17
Psoriasis	chr17	26106674	26106675	G	A	0.2848	1.19
Psoriasis	chr19	10472932	10472933	A	G	0.4734	1.13
Psoriasis	chr19	10469974	10469975	A	C	0.9547	1.4
Psoriasis	chr2	61091949	61091950	G	A	0.6589	1.15
Psoriasis	chr2	163260690	163260691	T	C	0.9299	1.29
Psoriasis	chr2	61081541	61081542	C	T	0.69	1.12
Psoriasis	chr20	43980725	43980726	C	T	0.7321	1.14
Psoriasis	chr20	48522329	48522330	G	A	0.6708	1.21
Psoriasis	chr3	18784422	18784423	G	A	0.1859	1.14
Psoriasis	chr3	113680950	113680951	A	G	0.755	1.12
Psoriasis	chr5	131995963	131995964	G	A	0.7317	1.27
Psoriasis	chr5	96101943	96101944	A	G	0.3663	1.13
Psoriasis	chr5	158750768	158750769	T	C	0.3393	1.28
Psoriasis	chr5	158759899	158759900	A	G	0.4341	1.54
Psoriasis	chr5	158717788	158717789	G	A	0.6442	1.44
Psoriasis	chr5	150478317	150478318	A	G	0.0774	1.59
Psoriasis	chr6	31431779	31431780	G	T	0.027	4.1
Psoriasis	chr6	111913261	111913262	T	C	0.082	1.40273
Psoriasis	chr6	111673713	111673714	T	C	0.5183	1.25
Psoriasis	chr6	31252924	31252925	T	C	0.1071	2.64
Psoriasis	chr6	138199416	138199417	G	T	0.3631	1.19
Psoriasis	chr6	31274554	31274555	T	C	0.1076	2.8
Psoriasis	chr9	135776033	135776034	T	C	0.4148	1.09
Age-related macular degeneration	chr1	196701050	196701051	C	G	0.7418	4.6
Age-related macular degeneration	chr1	196679454	196679455	A	C	0.5623	3.11
Age-related macular degeneration	chr1	196660260	196660261	A	G	0.2784	2.33
Age-related macular degeneration	chr1	196659236	196659237	C	T	0.2784	2.41
Age-related macular degeneration	chr1	196646175	196646176	T	G	0.266	1.88
Age-related macular degeneration	chr10	124219274	124219275	G	C	0.2793	3.4
Age-related macular degeneration	chr10	124220543	124220544	A	G	0.2862	1.6
Age-related macular degeneration	chr10	124214447	124214448	T	G	0.2734	2.71
Age-related macular degeneration	chr12	57065712	57065713	C	T	0.2889	1.95081
Age-related macular degeneration	chr15	58687879	58687880	C	T	0.4602	1.15
Age-related macular degeneration	chr16	56993323	56993324	A	C	0.2692	1.17
Age-related macular degeneration	chr18	58067036	58067037	T	C	0.9615	1.95081
Age-related macular degeneration	chr19	6718386	6718387	C	G	0.0975	1.63
Age-related macular degeneration	chr19	45395618	45395619	A	G	0.8663	1.37
Age-related macular degeneration	chr3	99396271	99396272	C	T	0.0879	1.24
Age-related macular degeneration	chr4	110659066	110659067	T	C	0.5032	1.27
Age-related macular degeneration	chr4	110638809	110638810	T	C	0.2697	1.31
Age-related macular degeneration	chr4	57786449	57786450	G	T	0.1392	1.3
Age-related macular degeneration	chr6	31930461	31930462	G	A	0.8617	2.16
Age-related macular degeneration	chr6	32171682	32171683	C	T	0.4208	1.3
Age-related macular degeneration	chr6	31916950	31916951	T	C	0.9006	1.89
Age-related macular degeneration	chr6	7118989	7118990	G	A	0.3558	1.15
Age-related macular degeneration	chr6	43828581	43828582	T	C	0.6502	1.15
Age-related macular degeneration	chr6	32074803	32074804	C	T	0.1099	1.44
Age-related macular degeneration	chr6	31906009	31906010	A	G	0.012	4.31
Age-related macular degeneration	chr8	23082970	23082971	T	G	0.3993	1.37
Osteoarthritis	chr1	219673827	219673828	G	A	0.6291	1.07
Osteoarthritis	chr13	113694508	113694509	A	G	0.8553	1.17
Osteoarthritis	chr16	53839134	53839135	C	T	0.6158	1.07
Osteoarthritis	chr3	52721304	52721305	A	G	0.3883	1.09
Osteoarthritis	chr6	32373311	32373312	T	C	0.1703	1.31
Osteoarthritis	chr6	44777690	44777691	G	A	0.2212	1.08
Osteoarthritis	chr7	107207694	107207695	G	A	0.1154	1.15
Osteoarthritis	chr7	106938419	106938420	C	A	0.1873	1.14
Asthma	chr1	154426263	154426264	T	C	0.3191	1.09
Asthma	chr10	8972017	8972018	G	A	0.7294	1.16
Asthma	chr10	68088507	68088508	G	C	0.7793	5
Asthma	chr10	53493472	53493473	A	G	0.1085	1.13
Asthma	chr11	76270682	76270683	G	A	0.2088	1.09
Asthma	chr12	56412486	56412487	G	T	0.2395	1.19
Asthma	chr12	56364320	56364321	G	A	0.2376	1.15
Asthma	chr13	27415672	27415673	T	A	0.7326	5.2
Asthma	chr15	67446784	67446785	G	A	0.5472	1.12
Asthma	chr15	61069987	61069988	C	T	0.7633	1.18
Asthma	chr17	38062195	38062196	G	A	0.6712	1.18
Asthma	chr17	38069948	38069949	T	C	0.6346	1.45
Asthma	chr17	38095173	38095174	C	G	0.4647	1.33
Asthma	chr17	38121992	38121993	A	G	0.4258	1.17
Asthma	chr2	102955081	102955082	G	A	0.8388	1.23
Asthma	chr2	201150039	201150040	T	C	0.375	1.50974
Asthma	chr2	102986221	102986222	G	A	0.6181	1.15
Asthma	chr22	37534033	37534034	G	A	0.5417	1.12
Asthma	chr4	144357736	144357737	G	A	0.6108	1.12
Asthma	chr4	144003158	144003159	T	G	0.5513	1.16
Asthma	chr5	131901224	131901225	G	A	0.3022	1.64
Asthma	chr5	131723287	131723288	T	C	0.6067	1.11
Asthma	chr5	110401871	110401872	C	T	0.6378	1.17
Asthma	chr5	59369793	59369794	G	A	0.3768	1.18
Asthma	chr5	131995842	131995843	T	C	0.3883	1.15
Asthma	chr6	33042879	33042880	G	A	0.1832	1.4
Asthma	chr6	32338694	32338695	A	G	0.712	1.17
Asthma	chr6	32379488	32379489	T	C	0.2005	1.15
Asthma	chr6	32961360	32961361	A	G	0.206	1.13
Asthma	chr6	32658078	32658079	T	C	0.8031	1.17
Asthma	chr6	32184344	32184345	T	C	0.728	1.21
Asthma	chr6	32155580	32155581	A	G	0.7125	1.17
Asthma	chr6	32414272	32414273	T	C	0.6891	1.15
Asthma	chr6	32625868	32625869	C	T	0.58	1.18
Asthma	chr6	32687972	32687973	A	G	0.6795	1.18
Asthma	chr6	32358512	32358513	G	A	0.2642	1.16
Asthma	chr8	118025644	118025645	G	T	0.3443	1.34
Asthma	chr9	20098710	20098711	G	A	0.1094	5.29
Asthma	chr9	6190075	6190076	C	A	0.1561	1.2
Cardiac arrhythmia	chr1	234816553	234816554	C	G	0.4808	1.6
Cardiac arrhythmia	chr15	29731443	29731444	G	A	0.7908	2.02
Allergic rhinitis (includes hay fever)	chr1	17216330	17216331	C	A	0.2532	1.24
Allergic rhinitis (includes hay fever)	chr11	76299193	76299194	T	G	0.5046	1.17
Allergic rhinitis (includes hay fever)	chr14	60683429	60683430	A	C	0.1332	1.21
Allergic rhinitis (includes hay fever)	chr16	11158884	11158885	A	G	0.6914	1.16
Allergic rhinitis (includes hay fever)	chr20	25206653	25206654	A	G	0.4258	1.15
Allergic rhinitis (includes hay fever)	chr5	115975655	115975656	G	A	0.2422	1.23
Allergic rhinitis (includes hay fever)	chr5	110146445	110146446	G	C	0.0623	1.28
Allergic rhinitis (includes hay fever)	chr5	110408001	110408002	T	C	0.1877	1.15
Allergic rhinitis (includes hay fever)	chr7	42264678	42264679	C	T	0.4176	1.14
Aortic aneurysm	chr12	57534469	57534470	G	A	0.7276	1.15
Aortic aneurysm	chr9	124422402	124422403	A	G	0.2605	1.21
Aortic aneurysm	chr9	22115958	22115959	G	A	0.6676	1.27
Rheumatoid arthritis	chr1	167408669	167408670	C	T	0.7848	1.11
Rheumatoid arthritis	chr1	38624128	38624129	G	A	0.8663	1.16
Rheumatoid arthritis	chr1	114377567	114377568	A	G	0.0421	1.94
Rheumatoid arthritis	chr1	2553623	2553624	T	C	0.5687	1.12
Rheumatoid arthritis	chr1	114303807	114303808	A	C	0.0412	1.98
Rheumatoid arthritis	chr10	63958111	63958112	T	C	0.3516	1.2
Rheumatoid arthritis	chr10	6098948	6098949	T	C	0.4849	1.14
Rheumatoid arthritis	chr10	63785088	63785089	G	T	0.3434	1.16
Rheumatoid arthritis	chr10	6393259	6393260	G	C	0.7853	1.145
Rheumatoid arthritis	chr11	128492738	128492739	T	C	0.5375	1.09
Rheumatoid arthritis	chr11	72373495	72373496	T	G	0.5288	1.12
Rheumatoid arthritis	chr12	112007755	112007756	C	T	0.2189	1.205
Rheumatoid arthritis	chr12	111884607	111884608	T	C	0.2179	1.08
Rheumatoid arthritis	chr12	57968714	57968715	C	G	0.4808	1.12
Rheumatoid arthritis	chr14	55348117	55348118	C	T	0.8201	1.1
Rheumatoid arthritis	chr14	75960535	75960536	G	A	0.2564	1.16
Rheumatoid arthritis	chr14	105391004	105391005	T	C	0.457	1.15
Rheumatoid arthritis	chr14	61908331	61908332	G	T	0.3205	1.09
Rheumatoid arthritis	chr15	90893667	90893668	A	C	0.2981	1.09
Rheumatoid arthritis	chr15	69995343	69995344	A	C	0.5962	1.13
Rheumatoid arthritis	chr16	86018632	86018633	T	C	0.696	1.12
Rheumatoid arthritis	chr16	23888839	23888840	T	C	0.7546	1.08
Rheumatoid arthritis	chr17	38040762	38040763	A	G	0.3631	1.1
Rheumatoid arthritis	chr18	12797693	12797694	G	A	0.3718	1.1
Rheumatoid arthritis	chr18	12809339	12809340	G	A	0.1181	1.17
Rheumatoid arthritis	chr18	76409596	76409597	A	C	0.5128	1.61
Rheumatoid arthritis	chr2	61164330	61164331	A	G	0.1712	1.21
Rheumatoid arthritis	chr2	100806939	100806940	T	A	0.4918	1.12
Rheumatoid arthritis	chr2	100835733	100835734	A	G	0.5659	1.12
Rheumatoid arthritis	chr2	65595585	65595586	G	A	0.3988	1.13
Rheumatoid arthritis	chr2	61136128	61136129	T	G	0.1735	1.13
Rheumatoid arthritis	chr2	204693875	204693876	T	G	0.6003	1.17
Rheumatoid arthritis	chr2	204738918	204738919	G	A	0.6754	1.15
Rheumatoid arthritis	chr2	62452660	62452661	T	C	0.1745	1.11
Rheumatoid arthritis	chr2	191964632	191964633	T	G	0.25	1.26792
Rheumatoid arthritis	chr20	44747946	44747947	T	G	0.2527	1.18
Rheumatoid arthritis	chr21	42511917	42511918	G	T	0.207	1.05
Rheumatoid arthritis	chr21	43836185	43836186	A	G	0.2015	1.29188
Rheumatoid arthritis	chr21	45709152	45709153	A	G	0.2541	1.18
Rheumatoid arthritis	chr22	37551606	37551607	G	A	0.2839	1.14
Rheumatoid arthritis	chr22	21982891	21982892	T	C	0.2266	1.13
Rheumatoid arthritis	chr3	58556840	58556841	C	T	0.109	1.29
Rheumatoid arthritis	chr4	26108196	26108197	C	G	0.2294	1.14
Rheumatoid arthritis	chr4	25417243	25417244	C	T	0.5321	1.09
Rheumatoid arthritis	chr4	79513214	79513215	A	G	0.4084	1.13
Rheumatoid arthritis	chr4	123218312	123218313	A	G	0.9318	1.12
Rheumatoid arthritis	chr5	55438579	55438580	C	A	0.8443	1.28
Rheumatoid arthritis	chr5	102596719	102596720	C	T	0.717	1.14
Rheumatoid arthritis	chr5	131430117	131430118	A	G	0.1433	1.12
Rheumatoid arthritis	chr6	138006503	138006504	A	G	0.1044	1.22
Rheumatoid arthritis	chr6	32282853	32282854	G	A	0.1305	2.88
Rheumatoid arthritis	chr6	32671102	32671103	C	T	0.1987	1.97
Rheumatoid arthritis	chr6	138002636	138002637	C	T	0.8246	1.33
Rheumatoid arthritis	chr6	31622605	31622606	A	C	0.2756	1.56
Rheumatoid arthritis	chr6	44232919	44232920	G	A	0.0737	1.195
Rheumatoid arthritis	chr6	32429642	32429643	C	T	0.2935	2.4
Rheumatoid arthritis	chr6	138196065	138196066	G	T	0.1236	1.31
Rheumatoid arthritis	chr6	14096657	14096658	C	T	0.0788	1.14
Rheumatoid arthritis	chr6	167534289	167534290	A	G	0.3407	1.13
Rheumatoid arthritis	chr6	32663850	32663851	T	C	0.5614	2.36
Rheumatoid arthritis	chr6	167532792	167532793	A	G	0.3938	1.19
Rheumatoid arthritis	chr7	131370038	131370039	C	T	0.5673	1.32
Rheumatoid arthritis	chr7	37436853	37436854	G	A	0.1108	1.47375
Rheumatoid arthritis	chr7	128594182	128594183	C	T	0.0545	1.19
Rheumatoid arthritis	chr7	92246743	92246744	G	C	0.169	1.11
Rheumatoid arthritis	chr8	11343972	11343973	T	C	0.3796	1.19
Rheumatoid arthritis	chr9	123690238	123690239	G	A	0.4817	1.225
Rheumatoid arthritis	chr9	123640499	123640500	T	C	0.3173	1.47375
Rheumatoid arthritis	chr9	34710259	34710260	G	A	0.2798	1.12
Rheumatoid arthritis	chr9	34743680	34743681	A	G	0.8114	1.19
Osteoporosis	chr1	112192121	112192122	C	T	0.4299	2.25
Osteoporosis	chr11	16403510	16403511	C	T	0.0655	2.25
Osteoporosis	chr11	16389593	16389594	C	T	0.2147	2.25
Osteoporosis	chr5	125918147	125918148	G	A	0.1094	2.25
Congestive heart failure	chr1	221551538	221551539	A	C	0.3906	1.56
Congestive heart failure	chr10	79444752	79444753	G	A	0.3498	1.23
Congestive heart failure	chr11	12469396	12469397	A	G	0.1021	1.35
Congestive heart failure	chr12	131862902	131862903	A	G	0.1529	1.3
Congestive heart failure	chr14	90679909	90679910	T	C	0.5	1.64
Congestive heart failure	chr15	31829706	31829707	C	T	0.6781	1.23
Congestive heart failure	chr19	14351573	14351574	T	C	0.1007	1.42
Congestive heart failure	chr3	32488533	32488534	G	A	0.0453	1.53
Congestive heart failure	chr4	176859025	176859026	T	A	0.1543	1.77
Congestive heart failure	chr5	33636593	33636594	A	G	0.5412	1.58
Congestive heart failure	chr7	112086332	112086333	T	A	0.0797	1.59
Rectal cancer	chr1	222045445	222045446	T	G	0.2605	1.06
Rectal cancer	chr1	222164947	222164948	G	A	0.2157	1.09
Rectal cancer	chr10	8701218	8701219	A	G	0.2692	1.12
Rectal cancer	chr11	111171708	111171709	C	A	0.3132	1.11
Rectal cancer	chr12	51155662	51155663	C	T	0.7633	1.09
Rectal cancer	chr14	54410918	54410919	C	T	0.4345	1.11
Rectal cancer	chr16	68820945	68820946	G	A	0.7532	1.1
Rectal cancer	chr18	46453462	46453463	T	C	0.3819	1.18
Rectal cancer	chr19	33532299	33532300	C	T	0.7862	1.15
Rectal cancer	chr20	6404280	6404281	A	C	0.2885	1.12
Rectal cancer	chr20	60921043	60921044	C	T	0.5879	1.08
Rectal cancer	chr3	169492100	169492101	C	T	0.6969	1.04
Rectal cancer	chr6	160840251	160840252	T	G	0.2253	1.28
Rectal cancer	chr8	128407442	128407443	A	G	0.5394	1.17
Rectal cancer	chr8	128424791	128424792	A	G	0.3255	1.19
Rectal cancer	chr8	117630682	117630683	A	C	0.9281	1.27
Rectal cancer	chr8	128413304	128413305	G	T	0.5636	1.225
Crohn's disease	chr1	114377567	114377568	G	A	0.9579	1.285
Crohn's disease	chr1	197727641	197727642	G	A	0.2248	1.04
Crohn's disease	chr1	67705957	67705958	G	A	0.967	2.56667
Crohn's disease	chr1	67675515	67675516	T	C	0.3324	1.39
Crohn's disease	chr1	160830267	160830268	A	G	0.7088	1.15
Crohn's disease	chr1	200935865	200935866	T	C	0.8306	1.18
Crohn's disease	chr1	67702525	67702526	T	G	0.9611	2.5
Crohn's disease	chr1	155230130	155230131	T	C	0.4716	1.13
Crohn's disease	chr1	172853459	172853460	T	C	0.4478	1.22
Crohn's disease	chr1	160852045	160852046	C	T	0.6021	1.14
Crohn's disease	chr1	172862233	172862234	G	A	0.4785	1.19
Crohn's disease	chr1	7879062	7879063	T	C	0.2962	1.05
Crohn's disease	chr1	206939903	206939904	A	G	0.0907	1.12
Crohn's disease	chr1	200877561	200877562	C	A	0.8448	1.14
Crohn's disease	chr10	59913150	59913151	C	T	0.6717	1.19
Crohn's disease	chr10	3862541	3862542	C	T	0.6328	1.16
Crohn's disease	chr10	101284236	101284237	T	G	0.495	1.22
Crohn's disease	chr10	23665437	23665438	T	G	0.2885	1.23
Crohn's disease	chr10	64438485	64438486	C	G	0.3622	1.25
Crohn's disease	chr10	6102011	6102012	C	T	0.9038	1.11
Crohn's disease	chr10	101291592	101291593	T	C	0.4487	1.2
Crohn's disease	chr10	101292389	101292390	C	T	0.5728	1.34
Crohn's disease	chr10	35535694	35535695	G	A	0.3292	1.15
Crohn's disease	chr10	81060316	81060317	C	A	0.7051	1.19
Crohn's disease	chr10	81032884	81032885	G	A	0.6822	1.16
Crohn's disease	chr10	64445563	64445564	G	A	0.4986	1.24667
Crohn's disease	chr10	101287763	101287764	G	A	0.4753	1.2
Crohn's disease	chr10	133172118	133172119	G	A	0.3196	1.27
Crohn's disease	chr10	64415183	64415184	G	A	0.8484	1.19
Crohn's disease	chr10	35287649	35287650	G	T	0.3146	1.16
Crohn's disease	chr11	76301315	76301316	T	C	0.2825	1.16
Crohn's disease	chr11	61557802	61557803	C	T	0.4831	1.08
Crohn's disease	chr11	57203008	57203009	C	T	0.3603	1.15
Crohn's disease	chr11	76301374	76301375	T	C	0.2729	1.17
Crohn's disease	chr11	64097232	64097233	A	G	0.7495	1.1
Crohn's disease	chr12	40792299	40792300	A	G	0.0444	1.74
Crohn's disease	chr12	40601939	40601940	T	C	0.0435	1.54
Crohn's disease	chr13	44457924	44457925	G	A	0.3022	1.21
Crohn's disease	chr13	43052879	43052880	G	A	0.6227	1.1
Crohn's disease	chr14	88472594	88472595	T	C	0.2019	1.23
Crohn's disease	chr14	69210198	69210199	G	A	0.6726	1.07
Crohn's disease	chr15	67442595	67442596	T	C	0.1081	1.12
Crohn's disease	chr16	67971379	67971380	T	C	0.0238	1.44
Crohn's disease	chr16	11347857	11347858	T	C	0.5215	1.16
Crohn's disease	chr16	50739581	50739582	G	C	0.1451	1.29
Crohn's disease	chr16	28490516	28490517	C	T	0.255	1.07
Crohn's disease	chr16	50756880	50756881	G	A	0.1149	1.55
Crohn's disease	chr16	50763777	50763778	C	G	0.02	3.99
Crohn's disease	chr17	32593664	32593665	A	G	0.5545	1.2
Crohn's disease	chr17	40514200	40514201	A	G	0.5453	1.18
Crohn's disease	chr17	40570771	40570772	A	C	0.7935	1.15
Crohn's disease	chr17	32593973	32593974	G	A	0.5907	1.14
Crohn's disease	chr17	38040762	38040763	A	G	0.3631	1.13
Crohn's disease	chr18	12779946	12779947	G	T	0.1561	1.325
Crohn's disease	chr18	12809339	12809340	G	A	0.1181	1.25
Crohn's disease	chr19	10469974	10469975	C	A	0.0453	1.12
Crohn's disease	chr19	49208864	49208865	A	G	0.3416	1.26883
Crohn's disease	chr19	1124834	1124835	G	A	0.3846	1.16
Crohn's disease	chr19	49214273	49214274	A	G	0.2647	1.07
Crohn's disease	chr19	33757061	33757062	T	C	0.5394	1.06
Crohn's disease	chr2	43806917	43806918	T	C	0.0962	1.14
Crohn's disease	chr2	103054448	103054449	G	A	0.2779	1.19
Crohn's disease	chr2	61186828	61186829	G	A	0.3997	1.05
Crohn's disease	chr2	62713532	62713533	C	T	0.7729	1.16
Crohn's disease	chr2	198896894	198896895	A	G	0.5623	1.06
Crohn's disease	chr2	61224258	61224259	T	C	0.3338	1.14
Crohn's disease	chr2	234184416	234184417	A	G	0.3782	1.36
Crohn's disease	chr2	231116873	231116874	T	C	0.1108	1.12
Crohn's disease	chr2	25492466	25492467	G	A	0.299	1.06
Crohn's disease	chr2	61217541	61217542	C	T	0.467	1.26883
Crohn's disease	chr2	234158838	234158839	T	C	0.391	1.19
Crohn's disease	chr2	27742602	27742603	T	C	0.3805	1.15
Crohn's disease	chr2	234183367	234183368	G	A	0.3897	1.385
Crohn's disease	chr2	234180409	234180410	G	A	0.375	1.25
Crohn's disease	chr20	62349585	62349586	G	A	0.6745	1.12
Crohn's disease	chr21	45615560	45615561	G	A	0.3846	1.13
Crohn's disease	chr21	16812551	16812552	C	A	0.7257	1.16
Crohn's disease	chr21	45615022	45615023	G	A	0.457	1.18
Crohn's disease	chr21	16805219	16805220	T	C	0.7285	1.18
Crohn's disease	chr22	30592486	30592487	C	G	0.4831	1.08
Crohn's disease	chr22	21928640	21928641	A	G	0.2766	1.1
Crohn's disease	chr22	39659772	39659773	C	T	0.8384	1.23
Crohn's disease	chr22	41431341	41431342	A	C	0.2386	1.27
Crohn's disease	chr3	49721531	49721532	A	G	0.2161	1.21
Crohn's disease	chr3	18706857	18706858	A	G	0.1854	1.08
Crohn's disease	chr3	49701982	49701983	A	G	0.2207	1.09
Crohn's disease	chr3	113680950	113680951	A	G	0.755	1.12
Crohn's disease	chr5	40401508	40401509	G	T	0.1103	1.54
Crohn's disease	chr5	72551133	72551134	A	G	0.6511	1.12
Crohn's disease	chr5	131402737	131402738	T	C	0.2092	1.23
Crohn's disease	chr5	158814532	158814533	C	A	0.8237	1.11
Crohn's disease	chr5	131770804	131770805	T	C	0.1896	1.25
Crohn's disease	chr5	40410583	40410584	C	T	0.462	1.325
Crohn's disease	chr5	131784392	131784393	T	G	0.1896	1.23
Crohn's disease	chr5	131742227	131742228	C	G	0.7546	1.55
Crohn's disease	chr5	40392727	40392728	C	T	0.1103	1.32
Crohn's disease	chr5	150270419	150270420	G	A	0.2825	1.37
Crohn's disease	chr5	40437947	40437948	T	C	0.4744	1.37
Crohn's disease	chr5	96244548	96244549	C	T	0.348	1.05
Crohn's disease	chr5	158787384	158787385	A	G	0.3805	1.18
Crohn's disease	chr5	141479064	141479065	C	A	0.7972	1.06
Crohn's disease	chr5	150258866	150258867	G	A	0.2825	1.33
Crohn's disease	chr5	150240075	150240076	T	C	0.2129	1.54
Crohn's disease	chr5	173279841	173279842	T	C	0.5307	1.08
Crohn's disease	chr5	101946797	101946798	G	A	0.06	1.48
Crohn's disease	chr6	106435268	106435269	C	G	0.1342	1.17
Crohn's disease	chr6	3433317	3433318	T	G	0.6699	1.1
Crohn's disease	chr6	159490435	159490436	C	T	0.5522	1.1
Crohn's disease	chr6	20728730	20728731	C	T	0.7821	1.19
Crohn's disease	chr6	90973158	90973159	C	A	0.7958	1.07
Crohn's disease	chr6	32658309	32658310	A	G	0.581	1.14
Crohn's disease	chr6	31575275	31575276	T	C	0.1108	1.41
Crohn's disease	chr6	167437987	167437988	T	C	0.3887	1.21
Crohn's disease	chr6	106435024	106435025	G	A	0.1708	1.13
Crohn's disease	chr6	29723160	29723161	T	C	0.1369	1.45
Crohn's disease	chr6	167406632	167406633	C	G	0.3947	1.17
Crohn's disease	chr6	31542307	31542308	C	T	0.2005	1.19
Crohn's disease	chr7	50304460	50304461	T	C	0.5989	1.14
Crohn's disease	chr7	50269671	50269672	A	G	0.614	1.2
Crohn's disease	chr7	148258047	148258048	G	C	0.5078	1.38
Crohn's disease	chr8	129567180	129567181	T	C	0.8581	1.23
Crohn's disease	chr8	127092881	127092882	T	G	0.1117	1.19
Crohn's disease	chr8	126540050	126540051	A	G	0.4313	1.08
Crohn's disease	chr8	126537569	126537570	A	G	0.4309	1.17
Crohn's disease	chr8	74007346	74007347	T	G	0.7111	1.15
Crohn's disease	chr9	117566439	117566440	G	A	0.7038	1.22
Crohn's disease	chr9	117552884	117552885	C	T	0.6937	1.21
Crohn's disease	chr9	139266495	139266496	T	C	0.3677	1.235
Crohn's disease	chr9	4981601	4981602	C	A	0.3091	1.15
Glaucoma	chr1	165687204	165687205	G	A	0.141	1.51
Glaucoma	chr1	103379917	103379918	G	A	0.4675	1.2
Glaucoma	chr11	17008604	17008605	C	T	0.2569	1.22
Glaucoma	chr14	61072874	61072875	T	C	0.614	1.295
Glaucoma	chr2	45646823	45646824	A	G	0.9277	2.8
Glaucoma	chr2	134363031	134363032	C	T	0.4693	1.18
Glaucoma	chr6	53123117	53123118	C	T	0.6557	1.69
Glaucoma	chr7	116162728	116162729	A	G	0.2092	1.27
Glaucoma	chr8	52887540	52887541	T	C	0.1245	1.5
Glaucoma	chr9	22068651	22068652	A	G	0.6955	1.39
Glaucoma	chr9	22003366	22003367	A	G	0.7642	1.33
Glaucoma	chr9	22019128	22019129	A	G	0.7816	2.13
Glaucoma	chr9	22031004	22031005	A	G	0.7908	1.78
Emphysema	chr10	34231274	34231275	A	C	0.7532	1.85
Emphysema	chr10	45319653	45319654	A	G	0.081	2.05
Emphysema	chr10	1630820	1630821	T	C	0.7761	1.47
Emphysema	chr12	32380500	32380501	C	A	0.6209	1.46
Emphysema	chr5	30661572	30661573	T	G	0.696	1.83
Emphysema	chr7	52472449	52472450	C	T	0.7944	1.47
Emphysema	chr8	2740501	2740502	T	G	0.7802	2.19
Restless Legs Syndrome	chr15	68036851	68036852	G	A	0.4542	1.455
Restless Legs Syndrome	chr16	52624737	52624738	G	T	0.3947	1.35
Restless Legs Syndrome	chr2	68070224	68070225	A	G	0.3443	1.23
Restless Legs Syndrome	chr2	66781452	66781453	G	T	0.2221	1.71
Restless Legs Syndrome	chr6	38440969	38440970	A	G	0.5966	1.9
Restless Legs Syndrome	chr6	38365840	38365841	T	C	0.619	1.67
Restless Legs Syndrome	chr6	38365872	38365873	T	C	0.4739	1.47
Restless Legs Syndrome	chr9	9261736	9261737	A	G	0.255	1.44
Restless Legs Syndrome	chr9	8846954	8846955	A	G	0.2083	1.3
Graves' disease	chr1	157669277	157669278	T	C	0.5	1.23
Graves' disease	chr14	81451228	81451229	T	C	0.4451	1.35
Graves' disease	chr2	204721751	204721752	T	C	0.4977	1.3
Graves' disease	chr4	40303632	40303633	G	T	0.2962	1.24
Graves' disease	chr6	90921739	90921740	A	C	0.7495	1.15
Graves' disease	chr6	29973924	29973925	T	C	0.7839	1.67
Graves' disease	chr6	29935249	29935250	G	A	0.5247	1.53
Graves' disease	chr6	167383074	167383075	G	A	0.5586	1.19
Graves' disease	chr6	31350703	31350704	T	C	0.7885	1.92
Graves' disease	chr6	31058177	31058178	C	T	0.0948	1.77
Graves' disease	chr6	31002615	31002616	C	T	0.7962	1.38
Graves' disease	chr6	33817928	33817929	T	C	0.5847	1.4
Graves' disease	chr6	30537605	30537606	C	G	0.2862	1.43
Graves' disease	chr6	32337629	32337630	A	G	0.5183	1.53
Graves' disease	chr6	33618161	33618162	T	A	0.4606	1.36
Graves' disease	chr6	32663850	32663851	T	C	0.5614	1.4
Graves' disease	chr6	33060117	33060118	A	G	0.1026	1.64
Graves' disease	chr9	136149228	136149229	T	C	0.6516	1.13
Hair loss (includes female and male pattern baldness)	chr1	11033081	11033082	A	G	0.6745	1.33
Hair loss (includes female and male pattern baldness)	chr17	43924218	43924219	T	C	0.8842	1.33
Hair loss (includes female and male pattern baldness)	chr18	42800147	42800148	C	T	0.7005	1.28
Hair loss (includes female and male pattern baldness)	chr2	239694630	239694631	A	C	0.419	1.31
Hair loss (includes female and male pattern baldness)	chr20	22037574	22037575	T	C	0.391	1.6
Hair loss (includes female and male pattern baldness)	chr20	22050502	22050503	A	G	0.3919	1.6
Hair loss (includes female and male pattern baldness)	chr20	21853099	21853100	C	T	0.4423	1.82
Hair loss (includes female and male pattern baldness)	chrX	66510983	66510984	A	G	0.695	3.3
Hair loss (includes female and male pattern baldness)	chrX	66563017	66563018	T	C	0.6986	2.2
Hair loss (includes female and male pattern baldness)	chr7	18877873	18877874	G	T	0.4446	1.29
Hair loss (includes female and male pattern baldness)	chr7	68611959	68611960	C	T	0.2326	1.27
Dupuytren's contracture	chr1	22698446	22698447	G	A	0.2253	1.28
Dupuytren's contracture	chr1	221617075	221617076	C	A	0.2234	6.22
Dupuytren's contracture	chr19	57678193	57678194	A	G	0.255	1.34
Dupuytren's contracture	chr20	39028435	39028436	A	C	0.1039	1.48
Dupuytren's contracture	chr22	46421841	46421842	T	G	0.4377	1.54
Dupuytren's contracture	chr6	149762536	149762537	G	A	0.5765	1.23
Dupuytren's contracture	chr7	37989094	37989095	T	C	0.1236	1.98
Hypertension	chr1	239436541	239436542	T	A	0.1809	1.54
Hypertension	chr15	96830549	96830550	A	G	0.69	1.31
Hypertension	chr16	82642650	82642651	T	A	0.3668	1.28
Hypertension	chr16	20365653	20365654	A	G	0.8036	1.15
Hypertension	chr4	100322444	100322445	T	C	0.603	1.62
Hypertension	chr4	95856680	95856681	A	G	0.3837	1.38
Hypertension	chr5	133021850	133021851	T	C	0.3333	1.38
Hypertension	chr9	38456364	38456365	G	A	0.7088	1.38
Impacted tooth	chr17	68190825	68190826	G	A	0.4789	1.385
Uterine fibroids	chr10	105714398	105714399	T	C	0.0829	1.47
Uterine fibroids	chr11	203787	203788	C	T	0.9304	1.39
Uterine fibroids	chr12	103125689	103125690	A	G	0.1328	1.18
Uterine fibroids	chr2	59282590	59282591	T	C	0.4011	1.15
Uterine fibroids	chr22	40652872	40652873	G	A	0.234	1.23
Cystic fibrosis	chr11	34834203	34834204	C	T	0.1625	1.57354
Cystic fibrosis	chr14	70517182	70517183	T	G	0.5549	1.57354
Cystic fibrosis	chr16	62377152	62377153	C	T	0.8681	1.57354
Cystic fibrosis	chrX	115302191	115302192	A	G	0.5377	1.57354
Cystic fibrosis	chr5	428235	428236	A	C	0.1877	1.57354
Cystic fibrosis	chr6	32432076	32432077	C	G	0.2935	1.57354
Breast cancer	chr1	121280612	121280613	G	A	0.217	1.16
Breast cancer	chr10	123352316	123352317	A	G	0.4057	1.26
Breast cancer	chr10	64278681	64278682	G	A	0.8832	1.16
Breast cancer	chr10	64251976	64251977	T	C	0.4199	1.12
Breast cancer	chr10	123346189	123346190	G	A	0.4016	1.26
Breast cancer	chr10	80841147	80841148	T	C	0.2953	1.07
Breast cancer	chr10	123332576	123332577	T	C	0.337	1.22
Breast cancer	chr10	123625189	123625190	C	T	0.1593	1.12
Breast cancer	chr10	123337334	123337335	A	G	0.4858	1.3
Breast cancer	chr10	5886733	5886734	C	T	0.6177	1.06
Breast cancer	chr11	1909005	1909006	C	T	0.2092	1.07
Breast cancer	chr11	1941945	1941946	T	C	0.5243	1.17
Breast cancer	chr11	69328763	69328764	T	C	0.0994	1.15
Breast cancer	chr11	129473689	129473690	C	A	0.4876	1.08
Breast cancer	chr14	69034681	69034682	C	T	0.891	1.06
Breast cancer	chr14	68749926	68749927	A	G	0.3773	1.46
Breast cancer	chr14	88295599	88295600	G	A	0.8205	1.18
Breast cancer	chr16	52586340	52586341	A	G	0.457	1.232
Breast cancer	chr16	52599187	52599188	T	C	0.2175	1.24
Breast cancer	chr16	52635163	52635164	A	G	0.5577	1.15
Breast cancer	chr16	73439354	73439355	C	T	0.6607	1.29
Breast cancer	chr19	17392893	17392894	G	A	0.5664	1.14
Breast cancer	chr19	52372975	52372976	T	C	0.2326	1.42
Breast cancer	chr19	17389703	17389704	A	G	0.1131	1.26
Breast cancer	chr2	213296862	213296863	T	C	0.9075	1.53
Breast cancer	chr2	217905831	217905832	A	G	0.4487	1.205
Breast cancer	chr20	32588094	32588095	T	C	0.2257	1.16
Breast cancer	chr3	27416012	27416013	T	C	0.3672	1.16
Breast cancer	chr3	150467807	150467808	G	T	0.7679	1.22
Breast cancer	chr5	56031883	56031884	C	A	0.3892	1.175
Breast cancer	chr5	10467701	10467702	A	G	0.337	1.45
Breast cancer	chr5	44875004	44875005	A	C	0.2711	1.24
Breast cancer	chr5	44662514	44662515	T	C	0.5128	1.17
Breast cancer	chr5	1279789	1279790	T	C	0.3182	1.18
Breast cancer	chr5	56023082	56023083	G	T	0.2381	1.23
Breast cancer	chr5	45285717	45285718	C	A	0.3269	1.04
Breast cancer	chr6	149608873	149608874	G	A	0.7427	1.11
Breast cancer	chr6	152295612	152295613	G	C	0.9336	1.14
Breast cancer	chr6	82193108	82193109	C	T	0.1978	1.16
Breast cancer	chr6	127600629	127600630	G	A	0.2619	1.41
Breast cancer	chr6	151987356	151987357	T	G	0.1667	1.28
Breast cancer	chr6	151914112	151914113	A	G	0.1062	1.3
Breast cancer	chr6	151948365	151948366	A	G	0.3832	1.29
Breast cancer	chr6	151939349	151939350	C	A	0.1149	1.19
Breast cancer	chr7	130653850	130653851	C	A	0.4918	1.11
Breast cancer	chr8	128355617	128355618	G	A	0.4821	1.08
Breast cancer	chr8	128387851	128387852	T	C	0.6616	1.165
Breast cancer	chr9	22062133	22062134	T	G	0.2221	1.09
Breast cancer	chr9	110888477	110888478	T	G	0.6799	1.12
Infantile pyloric stenosis	chr11	116782973	116782974	G	T	0.0788	1.57
Infantile pyloric stenosis	chr3	151830308	151830309	A	G	0.8974	1.61
Infantile pyloric stenosis	chr3	153472162	153472163	G	T	0.2005	1.41
Infantile pyloric stenosis	chr5	172595307	172595308	T	C	0.3512	1.42
Infantile pyloric stenosis	chr6	134158799	134158800	C	T	0.2839	1.25
Prostate cancer	chr10	51524970	51524971	T	C	0.5485	1.25461
Prostate cancer	chr10	51549495	51549496	T	C	0.473	1.19667
Prostate cancer	chr10	126696871	126696872	C	T	0.1667	1.17
Prostate cancer	chr11	68994496	68994497	G	T	0.4895	1.19
Prostate cancer	chr11	68994666	68994667	G	A	0.4066	1.1
Prostate cancer	chr11	2233573	2233574	A	G	0.2514	1.22
Prostate cancer	chr11	68978579	68978580	A	G	0.1232	1.23
Prostate cancer	chr11	68995957	68995958	G	A	0.1213	1.31
Prostate cancer	chr12	49676009	49676010	C	T	0.5343	1.07
Prostate cancer	chr12	53273903	53273904	A	G	0.0962	1.17
Prostate cancer	chr13	73728138	73728139	T	G	0.4382	1.18
Prostate cancer	chr17	36101155	36101156	C	T	0.614	1.3
Prostate cancer	chr17	36098039	36098040	A	G	0.5348	1.19667
Prostate cancer	chr17	69108752	69108753	G	T	0.3979	1.24333
Prostate cancer	chr19	41985586	41985587	G	A	0.5508	1.095
Prostate cancer	chr19	51364622	51364623	G	A	0.7083	1.2
Prostate cancer	chr19	54797847	54797848	C	T	0.6987	1.28
Prostate cancer	chr19	38735612	38735613	C	T	0.5412	1.12
Prostate cancer	chr2	63301163	63301164	A	G	0.4295	1.25461
Prostate cancer	chr2	20888264	20888265	G	A	0.266	1.15
Prostate cancer	chr2	238387227	238387228	G	A	0.3626	1.06
Prostate cancer	chr2	43553948	43553949	T	C	0.3164	1.08
Prostate cancer	chr2	238443225	238443226	G	A	0.331	1.14
Prostate cancer	chr2	63131730	63131731	A	G	0.109	1.15
Prostate cancer	chr2	173311552	173311553	A	G	0.9107	1.33
Prostate cancer	chr2	85794296	85794297	T	C	0.5243	1.09
Prostate cancer	chr22	40436972	40436973	C	G	0.1726	1.055
Prostate cancer	chr22	43518274	43518275	G	A	0.8787	1.16
Prostate cancer	chr22	40452118	40452119	C	T	0.3063	1.18
Prostate cancer	chr22	43500211	43500212	T	G	0.3704	1.16
Prostate cancer	chrX	51229682	51229683	A	G	0.2381	1.23
Prostate cancer	chrX	67021549	67021550	T	C	0.736	1.06
Prostate cancer	chrX	51241671	51241672	C	T	0.2616	1.19
Prostate cancer	chrX	51210056	51210057	T	C	0.2098	1.25461
Prostate cancer	chr3	87110673	87110674	T	C	0.2688	1.18
Prostate cancer	chr3	87173323	87173324	G	A	0.663	1.25461
Prostate cancer	chr3	87134799	87134800	G	A	0.0778	1.41
Prostate cancer	chr3	128038372	128038373	A	C	0.4524	1.12
Prostate cancer	chr3	170130101	170130102	A	C	0.3603	1.11
Prostate cancer	chr3	87241496	87241497	T	C	0.342	1.06
Prostate cancer	chr3	141102832	141102833	A	G	0.5183	1.04
Prostate cancer	chr4	106061533	106061534	A	C	0.5788	1.1
Prostate cancer	chr4	95562876	95562877	C	T	0.6891	1.11
Prostate cancer	chr4	95514608	95514609	A	C	0.4643	1.08
Prostate cancer	chr5	44365544	44365545	C	A	0.5174	1.05
Prostate cancer	chr5	1895828	1895829	T	C	0.4235	1.325
Prostate cancer	chr5	1280027	1280028	G	A	0.8228	1.15
Prostate cancer	chr6	160833663	160833664	T	C	0.2189	1.17
Prostate cancer	chr6	160581373	160581374	A	G	0.3681	1.25461
Prostate cancer	chr6	41536426	41536427	T	C	0.3727	1.15
Prostate cancer	chr6	117210051	117210052	T	C	0.6818	1.22
Prostate cancer	chr6	31118510	31118511	G	T	0.244	1.05
Prostate cancer	chr7	97816326	97816327	T	C	0.2798	1.25461
Prostate cancer	chr7	20994490	20994491	A	G	0.185	1.05
Prostate cancer	chr7	27976562	27976563	G	A	0.5467	1.12
Prostate cancer	chr8	128320345	128320346	G	A	0.1653	1.21
Prostate cancer	chr8	128093296	128093297	T	C	0.2147	1.34
Prostate cancer	chr8	128413304	128413305	G	T	0.5636	1.29
Prostate cancer	chr8	128106879	128106880	C	A	0.1864	1.87
Prostate cancer	chr8	128532136	128532137	T	C	0.1291	1.68
Prostate cancer	chr8	23534017	23534018	T	G	0.2889	1.29
Prostate cancer	chr8	128104342	128104343	C	A	0.5243	1.59
Prostate cancer	chr8	128517572	128517573	A	G	0.1603	1.66
Prostate cancer	chr8	23526462	23526463	T	C	0.4611	1.265
Prostate cancer	chr8	128323180	128323181	T	C	0.5417	1.18
Prostate cancer	chr8	128124915	128124916	A	C	0.1799	1.795
Prostate cancer	chr8	128125194	128125195	T	C	0.1813	1.73
Prostate cancer	chr8	128485037	128485038	A	C	0.1818	1.53667
Prostate cancer	chr8	128518553	128518554	C	A	0.1218	1.72
Prostate cancer	chr8	128095155	128095156	A	G	0.7399	1.12
Prostate cancer	chr9	110156299	110156300	C	T	0.1767	1.41
Stomach cancer	chr6	40536127	40536128	A	G	0.4579	1.16
Stomach cancer	chr7	21584087	21584088	A	G	0.4098	1.155
Long QT Syndrome	chr1	162112909	162112910	G	C	0.1992	2.63
Long QT Syndrome	chr1	162210609	162210610	T	C	0.3791	2.19
Long QT Syndrome	chr1	169099482	169099483	A	G	0.9112	2.05
Long QT Syndrome	chr1	162133116	162133117	A	G	0.2505	2.98
Long QT Syndrome	chr1	6279369	6279370	C	G	0.174	1.62
Long QT Syndrome	chr1	162033889	162033890	T	C	0.2422	3.015
Long QT Syndrome	chr11	2502318	2502319	T	C	0.1516	1.75
Long QT Syndrome	chr11	2489341	2489342	T	C	0.3704	1.44
Long QT Syndrome	chr11	2484802	2484803	T	C	0.0421	7.88
Long QT Syndrome	chr16	58622177	58622178	A	G	0.7102	1.66
Long QT Syndrome	chr16	11691752	11691753	T	C	0.4982	1.24
Long QT Syndrome	chr16	58567237	58567238	G	A	0.2839	1.75
Long QT Syndrome	chr17	33324381	33324382	T	C	0.3246	1.05
Long QT Syndrome	chr17	68494991	68494992	T	G	0.1973	1.02
Long QT Syndrome	chr3	38593392	38593393	C	T	0.544	1.23
Long QT Syndrome	chr3	38589162	38589163	A	G	0.2065	1.27
Long QT Syndrome	chr6	118653203	118653204	C	G	0.022	3.13
Long QT Syndrome	chr6	118680373	118680374	T	C	0.3091	1.64
Long QT Syndrome	chr6	118993631	118993632	A	C	0.3645	1.4
Long QT Syndrome	chr7	150623136	150623137	T	C	0.1342	1.35
Long QT Syndrome	chr7	150637862	150637863	T	C	0.3695	1.58
Long QT Syndrome	chr7	150622161	150622162	C	T	0.131	1.4
Endometriosis	chr1	22490723	22490724	A	C	0.2669	1.19
Endometriosis	chr1	80243000	80243001	G	A	0.4899	1.22
Endometriosis	chr1	22485870	22485871	G	T	0.3388	1.2
Endometriosis	chr1	228996621	228996622	C	T	0.1227	1.65
Endometriosis	chr12	95711875	95711876	C	A	0.3526	1.2
Endometriosis	chr2	11727506	11727507	G	A	0.3764	1.15
Endometriosis	chr2	113529182	113529183	C	T	0.4226	1.5
Endometriosis	chr2	67864674	67864675	C	T	0.2527	1.15
Endometriosis	chr6	19785587	19785588	T	C	0.6616	1.17
Endometriosis	chr7	25901638	25901639	A	G	0.4973	1.19
Endometriosis	chr8	6829084	6829085	G	T	0.4487	1.15
Endometriosis	chr9	22115104	22115105	C	A	0.8233	1.44
Endometriosis	chr9	22169699	22169700	C	T	0.4332	1.15
Kidney stone(s)	chr21	37833306	37833307	C	T	0.8489	1.25
Colon cancer	chr1	222045445	222045446	T	G	0.2605	1.06
Colon cancer	chr1	222164947	222164948	G	A	0.2157	1.09
Colon cancer	chr10	8701218	8701219	A	G	0.2692	1.12
Colon cancer	chr11	111171708	111171709	C	A	0.3132	1.11
Colon cancer	chr12	51155662	51155663	C	T	0.7633	1.09
Colon cancer	chr14	54410918	54410919	C	T	0.4345	1.11
Colon cancer	chr16	68820945	68820946	G	A	0.7532	1.1
Colon cancer	chr18	46453462	46453463	T	C	0.3819	1.18
Colon cancer	chr19	33532299	33532300	C	T	0.7862	1.15
Colon cancer	chr20	6404280	6404281	A	C	0.2885	1.12
Colon cancer	chr20	60921043	60921044	C	T	0.5879	1.08
Colon cancer	chr3	169492100	169492101	C	T	0.6969	1.04
Colon cancer	chr6	160840251	160840252	T	G	0.2253	1.28
Colon cancer	chr8	128407442	128407443	A	G	0.5394	1.17
Colon cancer	chr8	128424791	128424792	A	G	0.3255	1.19
Colon cancer	chr8	117630682	117630683	A	C	0.9281	1.27
Colon cancer	chr8	128413304	128413305	G	T	0.5636	1.225
Cleft uvula	chr1	94553437	94553438	C	T	0.3997	1.42
Cleft uvula	chr1	18979873	18979874	T	G	0.304	1.32
Cleft uvula	chr1	209989269	209989270	A	G	0.1735	1.5144
Cleft uvula	chr1	209977110	209977111	A	G	0.1818	1.44
Cleft uvula	chr10	118827559	118827560	A	G	0.2651	1.37
Cleft uvula	chr13	80668873	80668874	C	T	0.7015	1.31
Cleft uvula	chr13	80692810	80692811	A	G	0.2917	1.33
Cleft uvula	chr15	63312631	63312632	G	A	0.4574	1.43
Cleft uvula	chr15	33050422	33050423	T	C	0.4611	1.52
Cleft uvula	chr17	54773237	54773238	G	T	0.4876	1.305
Cleft uvula	chr17	54615616	54615617	G	T	0.0861	1.5
Cleft uvula	chr2	43540124	43540125	G	T	0.1671	1.42
Cleft uvula	chr20	39269073	39269074	T	C	0.6346	1.19
Cleft uvula	chr3	89534376	89534377	T	C	0.6117	1.37
Cleft uvula	chr8	88868339	88868340	C	A	0.391	1.27
Cleft uvula	chr8	129946153	129946154	A	C	0.2546	2.09
Systemic lupus erythematosus	chr1	173191474	173191475	T	G	0.1909	1.46
Systemic lupus erythematosus	chr1	72274472	72274473	A	C	0.0124	1.48162
Systemic lupus erythematosus	chr10	50119053	50119054	A	G	0.4071	1.24
Systemic lupus erythematosus	chr10	50025395	50025396	G	A	0.6081	1.3
Systemic lupus erythematosus	chr11	118573518	118573519	C	T	0.2601	1.29
Systemic lupus erythematosus	chr11	128311058	128311059	A	G	0.207	1.37
Systemic lupus erythematosus	chr11	128328958	128328959	T	C	0.1777	1.29
Systemic lupus erythematosus	chr12	129300693	129300694	T	C	0.1259	1.26
Systemic lupus erythematosus	chr12	77009059	77009060	A	G	0.4748	1.28
Systemic lupus erythematosus	chr13	41558109	41558110	G	A	0.0971	1.26
Systemic lupus erythematosus	chr16	30642866	30642867	T	C	0.3805	1.31
Systemic lupus erythematosus	chr16	31368873	31368874	C	T	0.1584	1.33
Systemic lupus erythematosus	chr16	31313252	31313253	T	C	0.2175	1.71
Systemic lupus erythematosus	chr16	30635658	30635659	A	G	0.6186	1.29
Systemic lupus erythematosus	chr18	68842242	68842243	A	G	0.0682	1.48162
Systemic lupus erythematosus	chr2	191964632	191964633	T	G	0.25	1.5425
Systemic lupus erythematosus	chr2	33701889	33701890	T	C	0.9199	1.43
Systemic lupus erythematosus	chr20	2518564	2518565	T	G	0.3471	1.37
Systemic lupus erythematosus	chr22	21917189	21917190	T	G	0.7102	1.28
Systemic lupus erythematosus	chr22	21939674	21939675	T	G	0.3631	1.38
Systemic lupus erythematosus	chr3	58370176	58370177	G	T	0.3242	1.25
Systemic lupus erythematosus	chr4	109723125	109723126	A	G	0.3306	1.33
Systemic lupus erythematosus	chr4	109046959	109046960	A	G	0.3919	1.18
Systemic lupus erythematosus	chr4	102751075	102751076	G	A	0.7756	1.38
Systemic lupus erythematosus	chr4	87958394	87958395	A	G	0.4391	1.21
Systemic lupus erythematosus	chr5	42375242	42375243	A	C	0.429	1.48162
Systemic lupus erythematosus	chr5	150458145	150458146	T	C	0.544	1.23
Systemic lupus erythematosus	chr6	32605883	32605884	T	C	0.0842	2.23
Systemic lupus erythematosus	chr6	32725192	32725193	A	G	0.3347	1.47
Systemic lupus erythematosus	chr6	32050757	32050758	T	C	0.0632	2.21
Systemic lupus erythematosus	chr6	31721032	31721033	A	G	0.044	2.36
Systemic lupus erythematosus	chr6	32223257	32223258	T	C	0.2866	1.39
Systemic lupus erythematosus	chr6	32664457	32664458	T	C	0.2985	1.38
Systemic lupus erythematosus	chr6	138196065	138196066	G	T	0.1236	1.72
Systemic lupus erythematosus	chr6	106568033	106568034	C	T	0.2303	1.25
Systemic lupus erythematosus	chr7	128717905	128717906	A	G	0.065	1.54
Systemic lupus erythematosus	chr7	128573966	128573967	A	G	0.2962	1.43
Systemic lupus erythematosus	chr7	128594182	128594183	C	T	0.0545	1.92
Systemic lupus erythematosus	chr7	128617465	128617466	G	A	0.0545	1.58
Systemic lupus erythematosus	chr7	50305862	50305863	T	G	0.6909	1.39
Systemic lupus erythematosus	chr7	75173179	75173180	G	A	0.7001	1.2
Systemic lupus erythematosus	chr7	128568959	128568960	A	C	0.7285	1.29
Systemic lupus erythematosus	chr8	11343972	11343973	T	C	0.3796	1.38
Systemic lupus erythematosus	chr8	11349185	11349186	A	G	0.3773	1.39
Systemic lupus erythematosus	chr8	11340180	11340181	C	T	0.8182	1.45
Systemic lupus erythematosus	chr9	135096766	135096767	A	G	0.0266	1.48162
Essential tremor	chr15	77963886	77963887	G	A	0.2761	1.55
Endometrial cancer	chr17	36098039	36098040	A	G	0.5348	1.19
Diabetic retinopathy	chr1	59162147	59162148	T	C	0.6108	1.32684
Diabetic retinopathy	chr1	233643855	233643856	G	C	0.2825	1.35
Diabetic retinopathy	chr1	244176423	244176424	T	G	0.3329	1.37
Diabetic retinopathy	chr1	18795254	18795255	T	C	0.5536	1.35
Diabetic retinopathy	chr1	244173871	244173872	A	C	0.5128	1.33
Diabetic retinopathy	chr1	36904719	36904720	C	A	0.0348	1.08
Diabetic retinopathy	chr1	173301515	173301516	G	A	0.5334	1.49
Diabetic retinopathy	chr10	20542633	20542634	G	A	0.1456	1.32684
Diabetic retinopathy	chr10	59189177	59189178	C	T	0.6525	1.32684
Diabetic retinopathy	chr10	20593086	20593087	T	G	0.1392	1.32684
Diabetic retinopathy	chr10	49699956	49699957	C	T	0.5234	1.32684
Diabetic retinopathy	chr13	96951432	96951433	G	T	0.9254	1.32684
Diabetic retinopathy	chr16	7415551	7415552	G	A	0.9066	1.47
Diabetic retinopathy	chr16	86365570	86365571	C	G	0.0101	2.27
Diabetic retinopathy	chr17	16933403	16933404	C	T	0.8201	1.43
Diabetic retinopathy	chr18	52863107	52863108	G	C	0.3127	1.37
Diabetic retinopathy	chr19	30079603	30079604	C	T	0.6635	1.01
Diabetic retinopathy	chr19	7196564	7196565	C	T	0.5037	1.12
Diabetic retinopathy	chr2	2519512	2519513	T	C	0.2518	1.46
Diabetic retinopathy	chr3	156950578	156950579	T	C	0.0623	1.02
Diabetic retinopathy	chr3	156854741	156854742	G	A	0.9212	1.02
Diabetic retinopathy	chr4	162250931	162250932	A	G	0.0531	1.32684
Diabetic retinopathy	chr5	93557701	93557702	A	G	0.9153	1.32684
Diabetic retinopathy	chr5	166389492	166389493	A	G	0.9629	1.16
Diabetic retinopathy	chr5	125319455	125319456	G	C	0.1163	1.54
Diabetic retinopathy	chr6	149435110	149435111	T	C	0.6456	1.35
Diabetic retinopathy	chr7	28391141	28391142	A	G	0.3448	1.02
Multiple sclerosis (MS)	chr1	93303602	93303603	C	T	0.2161	1.16
Multiple sclerosis (MS)	chr1	157669277	157669278	C	T	0.5	1.08
Multiple sclerosis (MS)	chr1	85772008	85772009	G	A	0.5719	1.08
Multiple sclerosis (MS)	chr1	101331535	101331536	T	C	0.5582	1.09
Multiple sclerosis (MS)	chr1	10353111	10353112	C	T	0.3512	1.34
Multiple sclerosis (MS)	chr1	192541020	192541021	A	G	0.8315	1.12
Multiple sclerosis (MS)	chr1	101407518	101407519	G	A	0.2349	1.12
Multiple sclerosis (MS)	chr1	117104214	117104215	A	G	0.6891	1.335
Multiple sclerosis (MS)	chr1	117100956	117100957	A	G	0.6181	1.25
Multiple sclerosis (MS)	chr1	200881594	200881595	G	A	0.8494	1.11
Multiple sclerosis (MS)	chr1	93148376	93148377	T	C	0.1534	1.15
Multiple sclerosis (MS)	chr1	2709163	2709164	C	A	0.5801	1.14
Multiple sclerosis (MS)	chr10	94481916	94481917	G	A	0.5737	1.1
Multiple sclerosis (MS)	chr10	6102011	6102012	C	T	0.9038	1.24
Multiple sclerosis (MS)	chr10	31415105	31415106	T	C	0.3805	1.08
Multiple sclerosis (MS)	chr10	6110828	6110829	C	T	0.3471	1.19
Multiple sclerosis (MS)	chr10	81060316	81060317	A	C	0.2949	1.1
Multiple sclerosis (MS)	chr10	6101712	6101713	C	T	0.3182	1.12
Multiple sclerosis (MS)	chr10	81034669	81034670	A	G	0.315	1.15
Multiple sclerosis (MS)	chr10	6099044	6099045	T	C	0.8622	1.155
Multiple sclerosis (MS)	chr10	43814048	43814049	A	G	0.2862	1.66
Multiple sclerosis (MS)	chr10	81036006	81036007	G	A	0.3146	1.12
Multiple sclerosis (MS)	chr11	60760611	60760612	G	C	0.1113	1.18
Multiple sclerosis (MS)	chr11	60832281	60832282	C	T	0.7234	1.12
Multiple sclerosis (MS)	chr11	118754352	118754353	C	A	0.8929	1.12
Multiple sclerosis (MS)	chr11	95311421	95311422	C	T	0.114	1.1
Multiple sclerosis (MS)	chr12	6440008	6440009	C	T	0.3187	1.16
Multiple sclerosis (MS)	chr12	9876090	9876091	A	G	0.4982	1.09
Multiple sclerosis (MS)	chr12	123656724	123656725	G	T	0.3141	1.11
Multiple sclerosis (MS)	chr12	6442642	6442643	T	C	0.011	1.58
Multiple sclerosis (MS)	chr12	58162738	58162739	A	G	0.5815	1.23
Multiple sclerosis (MS)	chr12	58133255	58133256	A	G	0.3173	1.1
Multiple sclerosis (MS)	chr13	50842439	50842440	T	C	0.9643	1.35
Multiple sclerosis (MS)	chr13	42139244	42139245	T	C	0.1625	1.11
Multiple sclerosis (MS)	chr13	50841322	50841323	T	C	0.5293	1.08
Multiple sclerosis (MS)	chr14	69254190	69254191	C	T	0.4982	1.11
Multiple sclerosis (MS)	chr14	88487688	88487689	C	A	0.8713	1.22
Multiple sclerosis (MS)	chr14	76005556	76005557	T	C	0.7798	1.11
Multiple sclerosis (MS)	chr16	11249328	11249329	G	A	0.397	1.14
Multiple sclerosis (MS)	chr16	79652540	79652541	C	T	0.3736	1.09
Multiple sclerosis (MS)	chr16	1073551	1073552	G	A	0.1021	1.12
Multiple sclerosis (MS)	chr16	86017662	86017663	G	A	0.8713	1.25
Multiple sclerosis (MS)	chr16	11177800	11177801	A	G	0.4922	1.15
Multiple sclerosis (MS)	chr16	23067259	23067260	T	G	0.2102	1.19
Multiple sclerosis (MS)	chr16	11406802	11406803	C	T	0.7908	1.15
Multiple sclerosis (MS)	chr16	11166687	11166688	C	A	0.6493	1.15
Multiple sclerosis (MS)	chr16	86011032	86011033	T	C	0.3013	1.11
Multiple sclerosis (MS)	chr17	40507979	40507980	C	A	0.3723	1.11
Multiple sclerosis (MS)	chr17	40514200	40514201	G	A	0.4547	1.15
Multiple sclerosis (MS)	chr17	45768835	45768836	T	C	0.4895	1.15
Multiple sclerosis (MS)	chr17	40481528	40481529	C	G	0.6218	1.22
Multiple sclerosis (MS)	chr17	43403004	43403005	C	T	0.6007	1.08
Multiple sclerosis (MS)	chr17	58024274	58024275	G	A	0.3658	1.09
Multiple sclerosis (MS)	chr18	56213389	56213390	A	G	0.2074	1.1
Multiple sclerosis (MS)	chr18	56384191	56384192	T	G	0.7747	1.12
Multiple sclerosis (MS)	chr19	47661492	47661493	G	A	0.8773	1.09
Multiple sclerosis (MS)	chr19	49869050	49869051	G	T	0.2701	1.11
Multiple sclerosis (MS)	chr19	10520063	10520064	G	A	0.6484	1.08
Multiple sclerosis (MS)	chr19	18304699	18304700	A	G	0.8072	1.11
Multiple sclerosis (MS)	chr19	6668971	6668972	C	T	0.7647	1.16
Multiple sclerosis (MS)	chr19	49214469	49214470	C	T	0.5197	1.08
Multiple sclerosis (MS)	chr19	45146102	45146103	C	T	0.4615	1.09
Multiple sclerosis (MS)	chr19	16548374	16548375	A	G	0.3956	1.16
Multiple sclerosis (MS)	chr2	43325569	43325570	A	G	0.3031	1.17
Multiple sclerosis (MS)	chr2	68647094	68647095	T	C	0.6479	1.11
Multiple sclerosis (MS)	chr2	68646782	68646783	A	G	0.6397	1.15
Multiple sclerosis (MS)	chr2	231106723	231106724	T	C	0.0998	1.14
Multiple sclerosis (MS)	chr2	136976254	136976255	C	T	0.7248	1.19
Multiple sclerosis (MS)	chr2	43359060	43359061	C	A	0.6964	1.11
Multiple sclerosis (MS)	chr2	112665200	112665201	C	T	0.7825	1.11
Multiple sclerosis (MS)	chr20	44740195	44740196	C	T	0.2495	1.175
Multiple sclerosis (MS)	chr20	52791517	52791518	C	T	0.5618	1.12
Multiple sclerosis (MS)	chr20	44702119	44702120	T	C	0.228	1.11
Multiple sclerosis (MS)	chr20	62409712	62409713	T	C	0.9125	1.16
Multiple sclerosis (MS)	chr22	50971265	50971266	T	C	0.3764	1.1
Multiple sclerosis (MS)	chr22	22131124	22131125	G	T	0.5408	1.1
Multiple sclerosis (MS)	chr3	121793186	121793187	C	A	0.7601	1.1
Multiple sclerosis (MS)	chr3	121796767	121796768	G	A	0.9501	1.21
Multiple sclerosis (MS)	chr3	16970937	16970938	G	A	0.2995	1.08
Multiple sclerosis (MS)	chr3	28071443	28071444	C	A	0.3887	1.13
Multiple sclerosis (MS)	chr3	105586713	105586714	T	C	0.6905	1.4
Multiple sclerosis (MS)	chr3	121769521	121769522	T	C	0.4606	1.16
Multiple sclerosis (MS)	chr3	121660663	121660664	A	C	0.8063	1.1
Multiple sclerosis (MS)	chr3	101748637	101748638	A	G	0.2253	1.1
Multiple sclerosis (MS)	chr3	169492100	169492101	C	T	0.6969	1.1
Multiple sclerosis (MS)	chr3	27788779	27788780	T	C	0.506	1.11
Multiple sclerosis (MS)	chr3	159709650	159709651	C	T	0.1978	1.08
Multiple sclerosis (MS)	chr3	159698944	159698945	C	T	0.3361	1.12
Multiple sclerosis (MS)	chr3	28079084	28079085	T	C	0.3979	1.17
Multiple sclerosis (MS)	chr3	119219933	119219934	G	A	0.7898	1.13
Multiple sclerosis (MS)	chr4	103578636	103578637	G	A	0.5073	1.09
Multiple sclerosis (MS)	chr5	158759899	158759900	A	G	0.4341	1.135
Multiple sclerosis (MS)	chr5	158918893	158918894	A	G	0.1291	1.17
Multiple sclerosis (MS)	chr5	141522999	141523000	T	C	0.669	1.08
Multiple sclerosis (MS)	chr5	133446574	133446575	T	C	0.8036	1.12
Multiple sclerosis (MS)	chr5	40392727	40392728	C	T	0.1103	1.2
Multiple sclerosis (MS)	chr5	40437947	40437948	T	C	0.4744	1.19
Multiple sclerosis (MS)	chr5	35874574	35874575	C	T	0.8091	1.13667
Multiple sclerosis (MS)	chr5	176784511	176784512	A	G	0.1973	1.09
Multiple sclerosis (MS)	chr5	40424425	40424426	C	A	0.4602	1.1
Multiple sclerosis (MS)	chr6	128278797	128278798	A	G	0.8004	1.1
Multiple sclerosis (MS)	chr6	32413544	32413545	G	A	0.0646	2.97
Multiple sclerosis (MS)	chr6	90996768	90996769	G	A	0.2995	1.09
Multiple sclerosis (MS)	chr6	32336186	32336187	T	C	0.1429	2.82
Multiple sclerosis (MS)	chr6	29705658	29705659	A	G	0.6058	1.28
Multiple sclerosis (MS)	chr6	135494874	135494875	C	T	0.2967	1.1
Multiple sclerosis (MS)	chr6	32413050	32413051	A	G	0.0646	2.37
Multiple sclerosis (MS)	chr6	7118989	7118990	A	G	0.6442	1.08
Multiple sclerosis (MS)	chr6	32586853	32586854	G	A	0.1383	2.7
Multiple sclerosis (MS)	chr6	137967213	137967214	A	G	0.1896	1.1
Multiple sclerosis (MS)	chr6	159465976	159465977	C	T	0.4409	1.14
Multiple sclerosis (MS)	chr6	135739354	135739355	A	C	0.2875	1.13
Multiple sclerosis (MS)	chr6	32603006	32603007	G	A	0.212	2.05
Multiple sclerosis (MS)	chr6	32401216	32401217	T	C	0.6287	3.43
Multiple sclerosis (MS)	chr6	137452907	137452908	G	A	0.1717	1.14
Multiple sclerosis (MS)	chr7	2448492	2448493	T	C	0.3136	1.08
Multiple sclerosis (MS)	chr7	75978228	75978229	A	C	0.3397	1.87
Multiple sclerosis (MS)	chr7	149289463	149289464	G	A	0.7972	1.11
Multiple sclerosis (MS)	chr7	75951229	75951230	G	A	0.3402	1.87
Multiple sclerosis (MS)	chr8	131092412	131092413	C	T	0.0238	1.59
Multiple sclerosis (MS)	chr8	129192270	129192271	C	T	0.2436	1.12
Multiple sclerosis (MS)	chr8	79401037	79401038	G	A	0.4158	1.1
Multiple sclerosis (MS)	chr8	128815028	128815029	C	T	0.7015	1.11
Multiple sclerosis (MS)	chr9	93563535	93563536	A	G	0.7331	1.1
Multiple sclerosis (MS)	chr9	5893860	5893861	G	A	0.62	1.16
Multiple sclerosis (MS)	chr9	136835342	136835343	G	A	0.2294	1.6
Multiple sclerosis (MS)	chr9	121984552	121984553	A	G	0.8342	1.17
Celiac disease	chr1	8046671	8046672	A	C	0.0975	1.14
Celiac disease	chr1	192536812	192536813	C	A	0.2234	1.39
Celiac disease	chr1	172710999	172711000	T	C	0.56	1.1
Celiac disease	chr11	128380973	128380974	T	C	0.1401	1.21
Celiac disease	chr12	112007755	112007756	C	T	0.2189	1.205
Celiac disease	chr13	50835714	50835715	T	C	0.1204	1.13
Celiac disease	chr14	69278203	69278204	T	C	0.1996	1.12
Celiac disease	chr18	12809339	12809340	G	A	0.1181	1.17
Celiac disease	chr2	61217541	61217542	C	T	0.467	1.26883
Celiac disease	chr2	102971864	102971865	G	T	0.2697	1.28
Celiac disease	chr2	61186828	61186829	G	A	0.3997	1.15
Celiac disease	chr2	204802577	204802578	T	C	0.3965	1.14
Celiac disease	chr2	181996044	181996045	G	A	0.5531	1.13
Celiac disease	chr2	103070567	103070568	T	C	0.2775	1.19
Celiac disease	chr2	191964632	191964633	T	G	0.25	1.26792
Celiac disease	chr21	43836185	43836186	A	G	0.2015	1.29188
Celiac disease	chr22	21982891	21982892	T	C	0.2266	1.13
Celiac disease	chr3	188112553	188112554	A	C	0.4533	1.26
Celiac disease	chr3	69252898	69252899	T	C	0.0769	1.19
Celiac disease	chr3	33015468	33015469	G	T	0.5705	1.13
Celiac disease	chr3	46352383	46352384	T	C	0.2715	1.21
Celiac disease	chr3	46235200	46235201	T	C	0.06	1.3
Celiac disease	chr3	159665049	159665050	G	A	0.0513	1.355
Celiac disease	chr3	119118795	119118796	G	T	0.3036	1.13
Celiac disease	chr3	169492100	169492101	T	C	0.3031	1.12
Celiac disease	chr4	123509420	123509421	G	T	0.9327	1.515
Celiac disease	chr6	159465976	159465977	T	C	0.5591	1.185
Celiac disease	chr6	32605883	32605884	T	C	0.0842	6.635
Celiac disease	chr6	128278797	128278798	G	A	0.1996	1.17
Celiac disease	chr6	90926611	90926612	A	C	0.2679	1.13
Celiac disease	chr6	137973067	137973068	G	A	0.1016	1.23
Celiac disease	chr6	159490435	159490436	C	T	0.5522	1.1
Celiac disease	chr6	383545	383546	T	C	0.0321	1.21
Celiac disease	chr7	37436853	37436854	G	A	0.1108	1.47375
Celiac disease	chr7	37374509	37374510	A	G	0.0984	1.14
Celiac disease	chr9	123640499	123640500	T	C	0.3173	1.47375
High triglycerides (hypertriglyceridemia)	chr1	230294915	230294916	C	T	0.6447	4.25
High triglycerides (hypertriglyceridemia)	chr1	230295690	230295691	G	A	0.6332	2.76
High triglycerides (hypertriglyceridemia)	chr1	63025941	63025942	G	T	0.3787	4.94
High triglycerides (hypertriglyceridemia)	chr1	63049592	63049593	C	G	0.6204	7.12
High triglycerides (hypertriglyceridemia)	chr10	94839641	94839642	A	G	0.4963	2.28
High triglycerides (hypertriglyceridemia)	chr10	65027609	65027610	T	A	0.3576	2.38
High triglycerides (hypertriglyceridemia)	chr11	117531730	117531731	T	C	0.0801	5.1888
High triglycerides (hypertriglyceridemia)	chr11	116648916	116648917	G	C	0.2001	10.115
High triglycerides (hypertriglyceridemia)	chr11	116607436	116607437	C	T	0.1181	17
High triglycerides (hypertriglyceridemia)	chr11	116732511	116732512	G	T	0.2404	8.7
High triglycerides (hypertriglyceridemia)	chr11	61569829	61569830	T	C	0.3297	3.82
High triglycerides (hypertriglyceridemia)	chr12	124460166	124460167	G	T	0.7166	2.42
High triglycerides (hypertriglyceridemia)	chr12	57792579	57792580	T	C	0.1543	2.7
High triglycerides (hypertriglyceridemia)	chr15	58674694	58674695	C	G	0.2111	3.62
High triglycerides (hypertriglyceridemia)	chr15	44245930	44245931	T	A	0.1204	5.13
High triglycerides (hypertriglyceridemia)	chr15	58683365	58683366	G	A	0.5545	2.99
High triglycerides (hypertriglyceridemia)	chr15	42683786	42683787	A	G	0.0275	7
High triglycerides (hypertriglyceridemia)	chr16	56995235	56995236	C	A	0.4844	1.85
High triglycerides (hypertriglyceridemia)	chr16	30918486	30918487	G	C	0.4583	2.13
High triglycerides (hypertriglyceridemia)	chr16	56993323	56993324	A	C	0.2692	2.88
High triglycerides (hypertriglyceridemia)	chr19	19407717	19407718	C	T	0.1067	7.83
High triglycerides (hypertriglyceridemia)	chr19	45422945	45422946	G	A	0.1639	2.4
High triglycerides (hypertriglyceridemia)	chr19	45414450	45414451	T	C	0.3942	5.5
High triglycerides (hypertriglyceridemia)	chr19	19658471	19658472	G	T	0.8993	6.1
High triglycerides (hypertriglyceridemia)	chr2	21389658	21389659	G	T	0.3929	1.67
High triglycerides (hypertriglyceridemia)	chr2	21232194	21232195	A	G	0.2747	5.1888
High triglycerides (hypertriglyceridemia)	chr2	227100697	227100698	G	T	0.2253	1.89
High triglycerides (hypertriglyceridemia)	chr2	27730939	27730940	T	C	0.3842	5.255
High triglycerides (hypertriglyceridemia)	chr2	27741236	27741237	T	C	0.3851	8.59
High triglycerides (hypertriglyceridemia)	chr2	165513090	165513091	C	T	0.4002	2.01
High triglycerides (hypertriglyceridemia)	chr2	21225280	21225281	C	T	0.3379	5.99
High triglycerides (hypertriglyceridemia)	chr20	44554014	44554015	C	T	0.1332	3.32
High triglycerides (hypertriglyceridemia)	chr22	38546032	38546033	C	T	0.2477	1.54
High triglycerides (hypertriglyceridemia)	chr3	135926621	135926622	G	T	0.2083	2.22
High triglycerides (hypertriglyceridemia)	chr4	88030260	88030261	G	T	0.4451	2.25
High triglycerides (hypertriglyceridemia)	chr5	156390296	156390297	C	T	0.6131	2.63
High triglycerides (hypertriglyceridemia)	chr5	55861785	55861786	T	C	0.1868	2.57
High triglycerides (hypertriglyceridemia)	chr6	31265489	31265490	T	C	0.1712	2.99
High triglycerides (hypertriglyceridemia)	chr7	72982873	72982874	C	T	0.9029	8.06
High triglycerides (hypertriglyceridemia)	chr7	72129666	72129667	T	C	0.0147	7.91
High triglycerides (hypertriglyceridemia)	chr7	73020336	73020337	C	G	0.9135	10.5
High triglycerides (hypertriglyceridemia)	chr8	18272880	18272881	G	A	0.3768	2.97
High triglycerides (hypertriglyceridemia)	chr8	19847689	19847690	C	A	0.9075	11.57
High triglycerides (hypertriglyceridemia)	chr8	10683928	10683929	C	G	0.4217	2.01
High triglycerides (hypertriglyceridemia)	chr8	19844221	19844222	G	A	0.1007	13.64
High triglycerides (hypertriglyceridemia)	chr8	126486408	126486409	A	G	0.4918	6.42
High triglycerides (hypertriglyceridemia)	chr8	19819438	19819439	A	G	0.6543	6.6
High triglycerides (hypertriglyceridemia)	chr8	126490971	126490972	T	A	0.4409	5.64
Lung cancer	chr1	159680867	159680868	C	T	0.2147	1.22
Lung cancer	chr11	103418157	103418158	G	A	0.4341	1.83
Lung cancer	chr13	24293858	24293859	G	A	0.4409	1.18
Lung cancer	chr13	102051089	102051090	A	G	0.2308	1.36175
Lung cancer	chr13	92445228	92445229	T	C	0.3636	1.46
Lung cancer	chr14	75365728	75365729	G	A	0.3164	1.36175
Lung cancer	chr15	78806022	78806023	C	T	0.2092	1.32667
Lung cancer	chr15	58674668	58674669	G	T	0.0618	1.36175
Lung cancer	chr15	78894338	78894339	A	G	0.1937	1.33
Lung cancer	chr16	61778094	61778095	T	C	0.1506	1.36175
Lung cancer	chr16	5001379	5001380	G	A	0.1818	1.36175
Lung cancer	chr17	5907442	5907443	T	A	0.8324	1.43
Lung cancer	chr17	65898808	65898809	A	G	0.3283	1.2
Lung cancer	chr18	7042910	7042911	C	T	0.9125	1.3
Lung cancer	chr18	10899027	10899028	G	A	0.2903	1.47
Lung cancer	chr19	45854918	45854919	G	T	0.2367	1.36175
Lung cancer	chr2	26526418	26526419	G	T	0.0939	1.36175
Lung cancer	chr2	211569721	211569722	G	A	0.348	1.36175
Lung cancer	chr2	209578599	209578600	G	T	0.0609	1.36175
Lung cancer	chr21	40173527	40173528	T	C	0.2276	4.96
Lung cancer	chr21	41415043	41415044	C	T	0.3347	1.33
Lung cancer	chr22	30337585	30337586	T	C	0.1767	1.29
Lung cancer	chr3	189356260	189356261	C	T	0.4473	1.26
Lung cancer	chr3	190350460	190350461	G	A	0.2408	1.16
Lung cancer	chr3	194858373	194858374	G	A	0.6969	1.3
Lung cancer	chr3	189383182	189383183	C	T	0.6433	1.28
Lung cancer	chr5	1320721	1320722	C	T	0.6392	1.18
Lung cancer	chr5	1286515	1286516	C	A	0.4483	1.28
Lung cancer	chr5	1322086	1322087	C	T	0.5572	1.15
Lung cancer	chr5	1287193	1287194	G	A	0.3512	1.41
Lung cancer	chr5	1342713	1342714	C	A	0.6502	1.12
Lung cancer	chr6	28776116	28776117	A	G	0.0508	1.16
Lung cancer	chr6	31620519	31620520	G	T	0.0385	1.23
Lung cancer	chr6	40536127	40536128	A	G	0.4579	1.16
Lung cancer	chr6	143943313	143943314	T	C	0.4487	1.36175
Lung cancer	chr6	32368086	32368087	C	T	0.2317	1.18
Lung cancer	chr7	21584087	21584088	A	G	0.4098	1.155
Lung cancer	chr8	71167993	71167994	T	C	0.8118	1.36175
Lung cancer	chr9	99097526	99097527	T	C	0.2665	1.36175
Narcolepsy	chr14	23002683	23002684	G	T	0.2358	1.615
Narcolepsy	chr22	51017352	51017353	C	T	0.1154	1.63
Narcolepsy	chr6	32700082	32700083	A	C	0.8219	1.79
Diabetes mellitus; type 2	chr1	233340153	233340154	A	G	0.8649	1.41
Diabetes mellitus; type 2	chr1	95070040	95070041	C	T	0.7193	1.16
Diabetes mellitus; type 2	chr1	120517958	120517959	T	G	0.1525	1.13
Diabetes mellitus; type 2	chr1	207652175	207652176	G	A	0.0865	1.38
Diabetes mellitus; type 2	chr10	94465558	94465559	C	T	0.4611	1.166
Diabetes mellitus; type 2	chr10	12314996	12314997	A	G	0.6342	1.13
Diabetes mellitus; type 2	chr10	132947961	132947962	G	C	0.8191	1.75
Diabetes mellitus; type 2	chr10	121149402	121149403	C	T	0.6658	1.12
Diabetes mellitus; type 2	chr10	114756040	114756041	T	A	0.2688	1.36
Diabetes mellitus; type 2	chr10	12328009	12328010	G	A	0.1726	1.11
Diabetes mellitus; type 2	chr10	94347829	94347830	G	A	0.4029	1.18
Diabetes mellitus; type 2	chr10	70931473	70931474	T	C	0.1777	1.08
Diabetes mellitus; type 2	chr10	114754087	114754088	C	T	0.2665	1.37
Diabetes mellitus; type 2	chr10	114758348	114758349	T	C	0.2189	1.47
Diabetes mellitus; type 2	chr10	12307893	12307894	T	C	0.3187	1.15
Diabetes mellitus; type 2	chr10	94462881	94462882	C	T	0.5586	1.165
Diabetes mellitus; type 2	chr11	129473689	129473690	C	A	0.4876	1.18
Diabetes mellitus; type 2	chr11	17409571	17409572	T	C	0.2738	1.145
Diabetes mellitus; type 2	chr11	17408629	17408630	C	T	0.2798	1.15
Diabetes mellitus; type 2	chr11	41915365	41915366	C	A	0.8658	1.48
Diabetes mellitus; type 2	chr11	2857193	2857194	C	A	0.3475	1.29
Diabetes mellitus; type 2	chr11	2858545	2858546	C	T	0.8416	1.33
Diabetes mellitus; type 2	chr11	2839750	2839751	C	T	0.8306	1.3125
Diabetes mellitus; type 2	chr11	92673827	92673828	T	C	0.3466	1.09
Diabetes mellitus; type 2	chr11	11228373	11228374	C	G	0.6735	1.35
Diabetes mellitus; type 2	chr11	2844215	2844216	C	G	0.4116	1.28
Diabetes mellitus; type 2	chr11	72433097	72433098	A	C	0.9052	1.14
Diabetes mellitus; type 2	chr11	2691470	2691471	G	A	0.6818	1.08
Diabetes mellitus; type 2	chr12	66117557	66117558	G	A	0.478	1.33
Diabetes mellitus; type 2	chr12	71577100	71577101	G	C	0.3452	1.28
Diabetes mellitus; type 2	chr12	121402931	121402932	C	T	0.6488	1.14
Diabetes mellitus; type 2	chr12	71634793	71634794	A	G	0.2289	1.11
Diabetes mellitus; type 2	chr12	55098995	55098996	A	T	0.8191	1.08
Diabetes mellitus; type 2	chr12	66174893	66174894	C	G	0.1909	1.1
Diabetes mellitus; type 2	chr12	51357541	51357542	G	A	0.2372	2.5
Diabetes mellitus; type 2	chr12	71663101	71663102	C	T	0.2335	1.09
Diabetes mellitus; type 2	chr12	121460685	121460686	T	A	0.8681	1.07
Diabetes mellitus; type 2	chr13	80717155	80717156	G	A	0.7651	1.15
Diabetes mellitus; type 2	chr14	101142889	101142890	G	A	0.5174	1.14
Diabetes mellitus; type 2	chr15	62414013	62414014	C	T	0.4551	1.14
Diabetes mellitus; type 2	chr15	80432221	80432222	G	A	0.4304	1.06
Diabetes mellitus; type 2	chr15	38822904	38822905	T	C	0.261	1.1
Diabetes mellitus; type 2	chr15	62404381	62404382	C	T	0.6969	1.13
Diabetes mellitus; type 2	chr15	90374256	90374257	C	A	0.2468	1.1
Diabetes mellitus; type 2	chr15	77777631	77777632	T	C	0.3613	1.24
Diabetes mellitus; type 2	chr15	77747189	77747190	G	A	0.5673	1.1
Diabetes mellitus; type 2	chr15	91521336	91521337	A	C	0.6886	1.07
Diabetes mellitus; type 2	chr16	53820526	53820527	A	T	0.3553	1.295
Diabetes mellitus; type 2	chr16	79406917	79406918	T	C	0.0925	1.08
Diabetes mellitus; type 2	chr16	53816274	53816275	A	C	0.3384	1.18333
Diabetes mellitus; type 2	chr16	81489372	81489373	C	T	0.9034	1.08
Diabetes mellitus; type 2	chr16	53845486	53845487	A	C	0.2152	1.13
Diabetes mellitus; type 2	chr17	2216257	2216258	C	T	0.6145	1.28
Diabetes mellitus; type 2	chr17	36098039	36098040	G	A	0.4652	1.165
Diabetes mellitus; type 2	chr18	7068461	7068462	G	C	0.5719	1.13
Diabetes mellitus; type 2	chr18	2948028	2948029	C	T	0.7981	1.35
Diabetes mellitus; type 2	chr19	39580736	39580737	G	A	0.2289	1.39
Diabetes mellitus; type 2	chr19	33893007	33893008	A	G	0.554	1.1
Diabetes mellitus; type 2	chr2	60584818	60584819	A	G	0.5014	1.08
Diabetes mellitus; type 2	chr2	3841419	3841420	T	A	0.6667	1.35
Diabetes mellitus; type 2	chr2	165501848	165501849	A	C	0.6163	1.09
Diabetes mellitus; type 2	chr2	43732822	43732823	T	C	0.88	1.15
Diabetes mellitus; type 2	chr2	227093744	227093745	C	T	0.7317	1.19
Diabetes mellitus; type 2	chr2	227020652	227020653	A	G	0.696	1.11
Diabetes mellitus; type 2	chr2	151637935	151637936	C	G	0.9368	1.33
Diabetes mellitus; type 2	chr20	42989266	42989267	A	G	0.25	1.09
Diabetes mellitus; type 2	chr20	42946965	42946966	G	T	0.3576	1.09
Diabetes mellitus; type 2	chr21	33385185	33385186	A	G	0.4579	1.17
Diabetes mellitus; type 2	chr22	31645758	31645759	T	C	0.8228	1.75
Diabetes mellitus; type 2	chrX	152899921	152899922	A	G	0.6908	1.225
Diabetes mellitus; type 2	chrX	152862637	152862638	G	A	0.8379	1.21
Diabetes mellitus; type 2	chr3	123065777	123065778	A	G	0.864	1.25
Diabetes mellitus; type 2	chr3	102203044	102203045	A	C	0.1616	1.23
Diabetes mellitus; type 2	chr3	185530289	185530290	C	T	0.4121	1.23
Diabetes mellitus; type 2	chr3	185529079	185529080	C	A	0.4116	1.14
Diabetes mellitus; type 2	chr3	179661317	179661318	A	G	0.261	1.32
Diabetes mellitus; type 2	chr3	185531660	185531661	T	C	0.1058	1.24
Diabetes mellitus; type 2	chr3	12289799	12289800	A	G	0.9661	1.24
Diabetes mellitus; type 2	chr3	64711903	64711904	C	T	0.6969	1.09
Diabetes mellitus; type 2	chr3	12393124	12393125	C	G	0.9341	1.14
Diabetes mellitus; type 2	chr3	142430999	142431000	C	G	0.0815	1.81
Diabetes mellitus; type 2	chr3	12277844	12277845	G	A	0.9657	1.15
Diabetes mellitus; type 2	chr3	185511686	185511687	T	G	0.342	1.15167
Diabetes mellitus; type 2	chr3	186666460	186666461	C	T	0.848	1.09
Diabetes mellitus; type 2	chr4	6303021	6303022	T	C	0.7326	1.13
Diabetes mellitus; type 2	chr4	6270055	6270056	A	G	0.7413	1.16
Diabetes mellitus; type 2	chr4	1309900	1309901	C	G	0.8123	1.13
Diabetes mellitus; type 2	chr4	164532800	164532801	T	C	0.886	1.93
Diabetes mellitus; type 2	chr4	122665513	122665514	T	C	0.451	1.35
Diabetes mellitus; type 2	chr5	89546108	89546109	G	A	0.2935	1.16
Diabetes mellitus; type 2	chr5	76424948	76424949	G	A	0.2138	1.08
Diabetes mellitus; type 2	chr6	20717254	20717255	C	T	0.3626	1.18
Diabetes mellitus; type 2	chr6	20679708	20679709	G	A	0.4052	1.2
Diabetes mellitus; type 2	chr6	20661249	20661250	C	G	0.4061	1.19667
Diabetes mellitus; type 2	chr6	20652716	20652717	G	C	0.3379	1.16
Diabetes mellitus; type 2	chr6	20661033	20661034	C	A	0.4075	1.16
Diabetes mellitus; type 2	chr6	32685549	32685550	A	G	0.0989	1.21
Diabetes mellitus; type 2	chr6	148704953	148704954	A	G	0.3008	1.31
Diabetes mellitus; type 2	chr6	20688120	20688121	A	T	0.2866	1.25
Diabetes mellitus; type 2	chr6	43811761	43811762	T	C	0.2001	1.06
Diabetes mellitus; type 2	chr6	133146795	133146796	A	C	0.1745	1.28
Diabetes mellitus; type 2	chr6	20657563	20657564	G	A	0.4162	1.235
Diabetes mellitus; type 2	chr6	20657864	20657865	G	A	0.4084	1.22
Diabetes mellitus; type 2	chr6	140273646	140273647	A	G	0.2509	1.35
Diabetes mellitus; type 2	chr6	20686572	20686573	A	C	0.2798	1.235
Diabetes mellitus; type 2	chr6	20703951	20703952	G	A	0.3196	1.25
Diabetes mellitus; type 2	chr6	38106843	38106844	C	T	0.1758	1.12
Diabetes mellitus; type 2	chr6	39284049	39284050	T	G	0.5673	1.08
Diabetes mellitus; type 2	chr6	71289188	71289189	G	A	0.2047	1.54
Diabetes mellitus; type 2	chr7	28180555	28180556	T	C	0.6451	1.1
Diabetes mellitus; type 2	chr7	100490076	100490077	A	G	0.0998	1.85
Diabetes mellitus; type 2	chr7	28196221	28196222	A	G	0.647	1.13
Diabetes mellitus; type 2	chr7	127164957	127164958	G	A	0.6186	1.11
Diabetes mellitus; type 2	chr7	130466853	130466854	G	A	0.6644	1.07
Diabetes mellitus; type 2	chr8	118184782	118184783	C	T	0.7179	1.15286
Diabetes mellitus; type 2	chr8	118185024	118185025	G	A	0.717	1.19
Diabetes mellitus; type 2	chr8	95960510	95960511	T	C	0.4789	1.06
Diabetes mellitus; type 2	chr9	93975470	93975471	G	A	0.5737	1.32
Diabetes mellitus; type 2	chr9	22134093	22134094	T	C	0.794	1.19667
Diabetes mellitus; type 2	chr9	22029546	22029547	T	C	0.7953	1.13
Diabetes mellitus; type 2	chr9	22133283	22133284	G	A	0.7944	1.2
Diabetes mellitus; type 2	chr9	10430601	10430602	C	T	0.5	1.23192
Diabetes mellitus; type 2	chr9	4293149	4293150	C	A	0.5572	1.11
Diabetes mellitus; type 2	chr9	22136488	22136489	A	T	0.8796	1.22
Diabetes mellitus; type 2	chr9	81952127	81952128	C	T	0.9066	1.11
Diabetes mellitus; type 2	chr9	22129578	22129579	C	T	0.7518	1.26
Diabetes mellitus; type 2	chr9	8879117	8879118	T	C	0.1346	1.57
Diabetes mellitus; type 2	chr9	22132075	22132076	A	G	0.7734	1.28
Diabetes mellitus; type 2	chr9	4287465	4287466	A	G	0.6181	1.1
Hypothyroidism	chr1	114303807	114303808	A	C	0.0412	1.36
Hypothyroidism	chr1	108366015	108366016	C	T	0.1424	1.3
Hypothyroidism	chr1	187902980	187902981	A	G	0.1648	1.26
Hypothyroidism	chr1	38279986	38279987	T	C	0.761	1.19
Hypothyroidism	chr12	111884607	111884608	T	C	0.2179	1.2
Hypothyroidism	chr13	24042509	24042510	A	G	0.1653	1.23
Hypothyroidism	chr17	32464153	32464154	A	C	0.8961	1.21
Hypothyroidism	chr18	6567181	6567182	A	G	0.7807	1.14
Hypothyroidism	chr19	7223847	7223848	G	T	0.3649	1.13
Hypothyroidism	chr2	204734486	204734487	T	C	0.4734	1.13
Hypothyroidism	chr22	37581421	37581422	C	G	0.1804	1.22
Hypothyroidism	chr4	149635024	149635025	C	T	0.8297	1.16
Hypothyroidism	chr5	76518441	76518442	A	G	0.652	1.17
Hypothyroidism	chr6	31018406	31018407	G	A	0.5769	1.16
Hypothyroidism	chr6	32663630	32663631	C	T	0.7962	1.16
Hypothyroidism	chr7	88481441	88481442	C	T	0.0485	1.84
Hypothyroidism	chr8	81438419	81438420	T	C	0.3668	1.14
Hypothyroidism	chr9	14470832	14470833	G	A	0.1882	1.19
Hypothyroidism	chr9	100546599	100546600	T	C	0.7747	1.28
Melanoma	chr1	226564690	226564691	C	T	0.4643	1.15
Melanoma	chr1	150860470	150860471	T	C	0.3704	1.15
Melanoma	chr11	89011045	89011046	A	G	0.1076	1.295
Melanoma	chr16	89755902	89755903	A	G	0.2674	1.685
Melanoma	chr16	90066935	90066936	A	C	0.2843	1.36
Melanoma	chr2	202162810	202162811	A	G	0.4038	1.14
Melanoma	chr20	33171771	33171772	A	G	0.0215	1.75
Melanoma	chr5	1322086	1322087	T	C	0.4428	1.2
Melanoma	chr6	134898455	134898456	C	T	0.1538	1.21
Melanoma	chr9	21816527	21816528	A	G	0.5256	1.18
Astigmatism	chr11	74168410	74168411	G	A	0.1232	1.29
Astigmatism	chr2	227000985	227000986	A	G	0.1571	1.39
Astigmatism	chr3	67531387	67531388	G	A	0.2102	1.24
Astigmatism	chr4	55124459	55124460	T	C	0.2166	1.26
Astigmatism	chr4	55087580	55087581	A	C	0.2578	1.21
Other aneurysm	chr10	104719095	104719096	G	A	0.8617	1.29
Other aneurysm	chr11	203787	203788	T	C	0.0696	1.25
Other aneurysm	chr12	112241765	112241766	G	A	0.9428	1.24
Other aneurysm	chr13	33693836	33693837	T	C	0.2038	1.2
Other aneurysm	chr18	20223694	20223695	C	A	0.636	1.22
Other aneurysm	chr2	198631713	198631714	G	A	0.3017	1.24
Other aneurysm	chr4	148400818	148400819	C	A	0.7523	1.25
Other aneurysm	chr8	55327090	55327091	A	G	0.2166	1.36
Other aneurysm	chr8	55310710	55310711	C	A	0.3228	1.17
Other aneurysm	chr8	55437523	55437524	A	G	0.8123	1.315
Other aneurysm	chr9	22088259	22088260	T	C	0.4734	1.21
Other aneurysm	chr9	22081849	22081850	T	C	0.6534	1.35
Other aneurysm	chr9	22083403	22083404	T	C	0.6223	1.305
Pancreatic cancer	chr1	238908352	238908353	G	C	0.2889	1.2
Pancreatic cancer	chr1	200007431	200007432	A	G	0.6557	1.3
Pancreatic cancer	chr10	120278943	120278944	T	A	0.6502	1.23
Pancreatic cancer	chr12	32436408	32436409	A	G	0.5339	1.32
Pancreatic cancer	chr13	80299721	80299722	A	G	0.3874	1.73
Pancreatic cancer	chr13	66481814	66481815	G	T	0.7289	1.3
Pancreatic cancer	chr13	73908845	73908846	G	C	0.5073	1.26
Pancreatic cancer	chr13	73916627	73916628	C	T	0.5234	1.26
Pancreatic cancer	chr13	73932113	73932114	T	C	0.2175	1.51
Pancreatic cancer	chr17	30877657	30877658	C	T	0.3269	1.26
Pancreatic cancer	chr17	18753869	18753870	C	T	0.217	1.37
Pancreatic cancer	chr17	56448296	56448297	T	C	0.1914	1.38
Pancreatic cancer	chr2	235615196	235615197	A	C	0.3077	1.57
Pancreatic cancer	chr2	137555223	137555224	T	C	0.2335	1.49
Pancreatic cancer	chr2	101922169	101922170	T	G	0.1076	2.81
Pancreatic cancer	chr2	105378956	105378957	T	C	0.1305	3.15
Pancreatic cancer	chr21	30717736	30717737	T	C	0.4725	1.27
Pancreatic cancer	chr21	43778894	43778895	A	G	0.6392	1.27
Pancreatic cancer	chr22	48929568	48929569	G	A	0.3269	1.25
Pancreatic cancer	chr3	195751629	195751630	T	C	0.2679	1.24
Pancreatic cancer	chr5	2109900	2109901	C	T	0.7935	1.25
Pancreatic cancer	chr5	39394988	39394989	A	C	0.8947	1.23
Pancreatic cancer	chr5	1322086	1322087	T	C	0.4428	1.19
Pancreatic cancer	chr6	1340188	1340189	C	T	0.4872	1.29
Pancreatic cancer	chr6	69142007	69142008	T	G	0.5046	1.27
Pancreatic cancer	chr6	156197501	156197502	G	A	0.4716	1.2
Pancreatic cancer	chr6	162236074	162236075	T	C	0.8924	1.5
Pancreatic cancer	chr7	153625842	153625843	T	C	0.0604	3.73
Pancreatic cancer	chr8	124765701	124765702	A	G	0.4505	1.4
Pancreatic cancer	chr8	38469302	38469303	A	G	0.5577	1.45
Pancreatic cancer	chr9	4426630	4426631	A	C	0.1964	1.24
Pancreatic cancer	chr9	136149228	136149229	C	T	0.3484	1.2
Migraine with aura	chr1	3083711	3083712	C	T	0.5009	1.11
Migraine with aura	chr1	156456300	156456301	C	T	0.4309	1.2
Migraine with aura	chr10	105033014	105033015	T	C	0.5082	1.13
Migraine with aura	chr12	57527282	57527283	T	C	0.6099	1.11
Migraine with aura	chr12	132325238	132325239	G	A	0.5371	1.15
Migraine with aura	chr15	87695510	87695511	A	G	0.0829	1.25
Migraine with aura	chr2	234825092	234825093	T	C	0.5288	1.18
Migraine with aura	chr22	23922982	23922983	G	A	0.5701	1.08
Migraine with aura	chr3	30462402	30462403	A	G	0.2147	1.19
Migraine with aura	chr6	96884885	96884886	A	G	0.1438	1.2
Migraine with aura	chr8	98166912	98166913	T	C	0.3342	1.18
Migraine with aura	chr9	119252628	119252629	A	G	0.4519	1.16
Bifid tongue (cleft tongue)	chr1	94553437	94553438	C	T	0.3997	1.42
Bifid tongue (cleft tongue)	chr1	18979873	18979874	T	G	0.304	1.32
Bifid tongue (cleft tongue)	chr1	209989269	209989270	A	G	0.1735	1.5144
Bifid tongue (cleft tongue)	chr1	209977110	209977111	A	G	0.1818	1.44
Bifid tongue (cleft tongue)	chr10	118827559	118827560	A	G	0.2651	1.37
Bifid tongue (cleft tongue)	chr13	80668873	80668874	C	T	0.7015	1.31
Bifid tongue (cleft tongue)	chr13	80692810	80692811	A	G	0.2917	1.33
Bifid tongue (cleft tongue)	chr15	63312631	63312632	G	A	0.4574	1.43
Bifid tongue (cleft tongue)	chr15	33050422	33050423	T	C	0.4611	1.52
Bifid tongue (cleft tongue)	chr17	54773237	54773238	G	T	0.4876	1.305
Bifid tongue (cleft tongue)	chr17	54615616	54615617	G	T	0.0861	1.5
Bifid tongue (cleft tongue)	chr2	43540124	43540125	G	T	0.1671	1.42
Bifid tongue (cleft tongue)	chr20	39269073	39269074	T	C	0.6346	1.19
Bifid tongue (cleft tongue)	chr3	89534376	89534377	T	C	0.6117	1.37
Bifid tongue (cleft tongue)	chr8	88868339	88868340	C	A	0.391	1.27
Bifid tongue (cleft tongue)	chr8	129946153	129946154	A	C	0.2546	2.09
Amyotrophic lateral sclerosis (ALS)	chr1	44319372	44319373	G	A	0.424	1.47923
Amyotrophic lateral sclerosis (ALS)	chr1	40132794	40132795	T	G	0.4245	1.16
Amyotrophic lateral sclerosis (ALS)	chr1	44129778	44129779	A	G	0.25	1.47923
Amyotrophic lateral sclerosis (ALS)	chr1	44005279	44005280	A	G	0.2294	1.47923
Amyotrophic lateral sclerosis (ALS)	chr1	232155150	232155151	G	T	0.0723	2
Amyotrophic lateral sclerosis (ALS)	chr1	155927751	155927752	A	G	0.3842	1.47923
Amyotrophic lateral sclerosis (ALS)	chr11	29195136	29195137	G	A	0.3054	1.47923
Amyotrophic lateral sclerosis (ALS)	chr11	89345024	89345025	C	T	0.3993	1.15
Amyotrophic lateral sclerosis (ALS)	chr12	70690084	70690085	A	G	0.1873	1.47923
Amyotrophic lateral sclerosis (ALS)	chr12	99190371	99190372	T	C	0.4712	1.47923
Amyotrophic lateral sclerosis (ALS)	chr13	44808173	44808174	A	C	0.2688	1.17
Amyotrophic lateral sclerosis (ALS)	chr14	80002095	80002096	T	C	0.4235	1.47923
Amyotrophic lateral sclerosis (ALS)	chr15	70576137	70576138	G	A	0.5545	1.26
Amyotrophic lateral sclerosis (ALS)	chr16	85092747	85092748	C	T	0.1644	1.27
Amyotrophic lateral sclerosis (ALS)	chr17	16246015	16246016	A	C	0.7212	1.3
Amyotrophic lateral sclerosis (ALS)	chr17	70696102	70696103	C	T	0.7015	1.48
Amyotrophic lateral sclerosis (ALS)	chr18	29273128	29273129	G	A	0.103	1.3
Amyotrophic lateral sclerosis (ALS)	chr18	21365852	21365853	A	G	0.6131	1.16
Amyotrophic lateral sclerosis (ALS)	chr19	17752688	17752689	C	A	0.4322	1.37
Amyotrophic lateral sclerosis (ALS)	chr2	161380887	161380888	A	G	0.5073	1.17
Amyotrophic lateral sclerosis (ALS)	chr2	219279096	219279097	A	G	0.4776	1.15
Amyotrophic lateral sclerosis (ALS)	chr2	167377977	167377978	C	A	0.4597	1.41
Amyotrophic lateral sclerosis (ALS)	chr2	219545308	219545309	C	T	0.4611	1.17
Amyotrophic lateral sclerosis (ALS)	chr2	56008903	56008904	T	C	0.3892	1.41
Amyotrophic lateral sclerosis (ALS)	chr21	32918293	32918294	T	C	0.1016	2.02
Amyotrophic lateral sclerosis (ALS)	chr3	2624937	2624938	G	A	0.3416	3.03
Amyotrophic lateral sclerosis (ALS)	chr4	36079593	36079594	C	T	0.5211	1.47923
Amyotrophic lateral sclerosis (ALS)	chr5	115727837	115727838	T	G	0.1511	2.05
Amyotrophic lateral sclerosis (ALS)	chr5	127151975	127151976	G	A	0.4712	1.47923
Amyotrophic lateral sclerosis (ALS)	chr6	16742032	16742033	T	C	0.5462	2.04
Amyotrophic lateral sclerosis (ALS)	chr7	149203661	149203662	A	C	0.0288	1.08
Amyotrophic lateral sclerosis (ALS)	chr7	154210797	154210798	C	T	0.2894	1.335
Amyotrophic lateral sclerosis (ALS)	chr7	112094742	112094743	G	A	0.081	1.47923
Amyotrophic lateral sclerosis (ALS)	chr8	19987702	19987703	T	C	0.1575	1.47923
Amyotrophic lateral sclerosis (ALS)	chr8	143121670	143121671	T	C	0.4107	1.27
Amyotrophic lateral sclerosis (ALS)	chr9	78665775	78665776	G	T	0.5339	1.47923
Amyotrophic lateral sclerosis (ALS)	chr9	27543280	27543281	T	C	0.1909	1.685
Chronic Obstructive Pulmonary Disease (COPD)	chr1	53871084	53871085	G	C	0.9945	4.49
Chronic Obstructive Pulmonary Disease (COPD)	chr10	96058635	96058636	G	T	0.9982	3
Chronic Obstructive Pulmonary Disease (COPD)	chr15	78827630	78827631	T	C	0.11	5.21
Chronic Obstructive Pulmonary Disease (COPD)	chr15	78806022	78806023	C	T	0.2092	1.4
Chronic Obstructive Pulmonary Disease (COPD)	chr16	53816274	53816275	A	C	0.3384	5.388
Chronic Obstructive Pulmonary Disease (COPD)	chr2	47022542	47022543	A	C	0.8663	1.45
Chronic Obstructive Pulmonary Disease (COPD)	chr2	48011615	48011616	T	C	0.06	4.67
Chronic Obstructive Pulmonary Disease (COPD)	chr2	130468365	130468366	C	T	0.2999	17.54
Chronic Obstructive Pulmonary Disease (COPD)	chr3	111233238	111233239	A	C	0.0284	2.11
Chronic Obstructive Pulmonary Disease (COPD)	chr3	111201784	111201785	G	T	0.0284	2.11
Chronic Obstructive Pulmonary Disease (COPD)	chr6	4874758	4874759	G	C	0.0646	11.9
Chronic liver disease and cirrhosis	chr1	67822376	67822377	A	G	0.3603	1.495
Chronic liver disease and cirrhosis	chr1	197781197	197781198	T	C	0.1712	1.34
Chronic liver disease and cirrhosis	chr11	64129721	64129722	G	A	0.7335	1.23
Chronic liver disease and cirrhosis	chr11	111275132	111275133	A	G	0.5485	1.39
Chronic liver disease and cirrhosis	chr11	118743771	118743772	C	T	0.8274	1.37
Chronic liver disease and cirrhosis	chr12	6440008	6440009	C	T	0.3187	1.22
Chronic liver disease and cirrhosis	chr14	68753592	68753593	T	C	0.6186	1.29
Chronic liver disease and cirrhosis	chr14	103563194	103563195	A	G	0.451	1.22
Chronic liver disease and cirrhosis	chr16	11187782	11187783	G	A	0.6928	1.29
Chronic liver disease and cirrhosis	chr16	86019270	86019271	G	A	0.8704	1.31
Chronic liver disease and cirrhosis	chr17	37976468	37976469	T	C	0.4863	1.41
Chronic liver disease and cirrhosis	chr17	37543448	37543449	T	G	0.7766	1.32
Chronic liver disease and cirrhosis	chr17	37922258	37922259	A	G	0.3466	1.29
Chronic liver disease and cirrhosis	chr19	50926741	50926742	A	G	0.5032	1.42
Chronic liver disease and cirrhosis	chr2	191964632	191964633	T	G	0.25	1.35
Chronic liver disease and cirrhosis	chr2	191538561	191538562	A	C	0.2418	1.5
Chronic liver disease and cirrhosis	chr22	39670850	39670851	T	G	0.3274	1.27
Chronic liver disease and cirrhosis	chr3	16955258	16955259	A	G	0.369	1.2
Chronic liver disease and cirrhosis	chr3	160340895	160340896	C	T	0.8146	1.38
Chronic liver disease and cirrhosis	chr3	119219933	119219934	G	A	0.7898	1.415
Chronic liver disease and cirrhosis	chr3	159728877	159728878	G	T	0.381	1.49
Chronic liver disease and cirrhosis	chr3	159745862	159745863	T	C	0.7766	1.38
Chronic liver disease and cirrhosis	chr4	103551602	103551603	G	A	0.5504	1.26
Chronic liver disease and cirrhosis	chr4	99796783	99796784	C	T	0.6026	1.35
Chronic liver disease and cirrhosis	chr5	35943041	35943042	A	C	0.7862	1.3
Chronic liver disease and cirrhosis	chr5	35852310	35852311	G	A	0.7605	1.47
Chronic liver disease and cirrhosis	chr6	32657577	32657578	C	T	0.4428	1.675
Chronic liver disease and cirrhosis	chr7	128617465	128617466	G	A	0.0545	1.58
Chronic liver disease and cirrhosis	chr7	37374509	37374510	A	G	0.0984	1.25
Chronic liver disease and cirrhosis	chr7	128594182	128594183	C	T	0.0545	1.575
Chronic liver disease and cirrhosis	chr9	117567012	117567013	T	C	0.1969	1.56
Diabetes mellitus; type 1	chr1	114377567	114377568	A	G	0.0421	1.92667
Diabetes mellitus; type 1	chr1	206939903	206939904	G	A	0.9093	1.2
Diabetes mellitus; type 1	chr1	64108770	64108771	C	T	0.2523	1.1
Diabetes mellitus; type 1	chr1	157670815	157670816	A	G	0.4359	1.52
Diabetes mellitus; type 1	chr1	114303807	114303808	A	C	0.0412	1.855
Diabetes mellitus; type 1	chr10	100300181	100300182	T	C	0.4382	1.1
Diabetes mellitus; type 1	chr10	6390449	6390450	G	A	0.1996	1.1
Diabetes mellitus; type 1	chr10	6123494	6123495	T	C	0.1923	1.45534
Diabetes mellitus; type 1	chr10	6097282	6097283	T	C	0.9611	1.61
Diabetes mellitus; type 1	chr11	2169773	2169774	A	G	0.3429	1.25
Diabetes mellitus; type 1	chr11	2170142	2170143	G	A	0.6543	1.505
Diabetes mellitus; type 1	chr12	111884607	111884608	T	C	0.2179	1.3
Diabetes mellitus; type 1	chr12	56470624	56470625	C	T	0.4574	1.34
Diabetes mellitus; type 1	chr12	56412486	56412487	G	T	0.2395	1.25
Diabetes mellitus; type 1	chr12	120974509	120974510	C	T	0.8242	1.35
Diabetes mellitus; type 1	chr12	9855957	9855958	G	T	0.4592	1.49
Diabetes mellitus; type 1	chr12	9833627	9833628	C	T	0.5311	1.57
Diabetes mellitus; type 1	chr12	9910163	9910164	A	G	0.3292	1.09
Diabetes mellitus; type 1	chr12	56482179	56482180	T	G	0.3338	1.29
Diabetes mellitus; type 1	chr12	112486817	112486818	G	A	0.2024	1.28
Diabetes mellitus; type 1	chr14	101306044	101306045	A	G	0.5875	1.11
Diabetes mellitus; type 1	chr14	98498950	98498951	G	A	0.4611	1.09
Diabetes mellitus; type 1	chr14	57221138	57221139	A	G	0.1561	1.43
Diabetes mellitus; type 1	chr15	94141832	94141833	G	T	0.1305	1.8
Diabetes mellitus; type 1	chr15	38838263	38838264	C	T	0.4721	1.14
Diabetes mellitus; type 1	chr15	38907040	38907041	G	A	0.1795	1.45534
Diabetes mellitus; type 1	chr15	79235445	79235446	T	C	0.6291	1.16
Diabetes mellitus; type 1	chr16	11179872	11179873	G	A	0.3283	1.2
Diabetes mellitus; type 1	chr16	75247244	75247245	G	T	0.1429	1.28
Diabetes mellitus; type 1	chr16	11238782	11238783	G	A	0.6941	1.54
Diabetes mellitus; type 1	chr16	28539847	28539848	C	T	0.6886	1.12
Diabetes mellitus; type 1	chr16	20342571	20342572	A	T	0.1676	1.1
Diabetes mellitus; type 1	chr16	11364078	11364079	T	A	0.3823	1.06
Diabetes mellitus; type 1	chr17	38040762	38040763	A	G	0.3631	1.1
Diabetes mellitus; type 1	chr18	67531641	67531642	C	T	0.4922	1.12
Diabetes mellitus; type 1	chr18	12779946	12779947	G	T	0.1561	1.3
Diabetes mellitus; type 1	chr19	10475651	10475652	C	A	0.7129	1.16
Diabetes mellitus; type 1	chr2	24692808	24692809	C	G	0.4125	1.07
Diabetes mellitus; type 1	chr2	100825366	100825367	C	T	0.5357	1.11
Diabetes mellitus; type 1	chr2	204738918	204738919	A	G	0.3246	1.2
Diabetes mellitus; type 1	chr2	213168767	213168768	A	G	0.9382	1.52
Diabetes mellitus; type 1	chr2	12640740	12640741	G	A	0.4483	1.08
Diabetes mellitus; type 1	chr2	100460653	100460654	C	T	0.3956	1.29
Diabetes mellitus; type 1	chr2	163124050	163124051	T	C	0.3668	1.18
Diabetes mellitus; type 1	chr20	58895845	58895846	G	A	0.7431	1.27
Diabetes mellitus; type 1	chr20	31531543	31531544	T	C	0.1255	1.28
Diabetes mellitus; type 1	chr20	58896714	58896715	A	G	0.6703	1.22
Diabetes mellitus; type 1	chr21	43841327	43841328	A	C	0.4075	1.1
Diabetes mellitus; type 1	chr21	43836389	43836390	G	A	0.4199	1.16
Diabetes mellitus; type 1	chr22	30581721	30581722	T	C	0.3663	1.1
Diabetes mellitus; type 1	chr22	37591317	37591318	A	G	0.5627	1.11
Diabetes mellitus; type 1	chr22	37551606	37551607	G	A	0.2839	1.1
Diabetes mellitus; type 1	chrX	153945601	153945602	G	A	0.3171	1.16
Diabetes mellitus; type 1	chr4	123329361	123329362	A	G	0.1722	1.18
Diabetes mellitus; type 1	chr4	174574405	174574406	G	C	0.0659	1.51
Diabetes mellitus; type 1	chr4	123198434	123198435	A	G	0.4405	1.3
Diabetes mellitus; type 1	chr4	123377979	123377980	A	C	0.7537	1.12
Diabetes mellitus; type 1	chr4	26085510	26085511	A	G	0.2184	1.09
Diabetes mellitus; type 1	chr5	35874574	35874575	C	T	0.8091	1.12
Diabetes mellitus; type 1	chr5	132628883	132628884	G	C	0.544	1.3
Diabetes mellitus; type 1	chr5	35910528	35910529	C	T	0.4853	1.12
Diabetes mellitus; type 1	chr6	90958230	90958231	G	C	0.3764	1.115
Diabetes mellitus; type 1	chr6	90957462	90957463	T	C	0.4071	1.13
Diabetes mellitus; type 1	chr6	32604371	32604372	G	A	0.4629	5.49
Diabetes mellitus; type 1	chr6	126698718	126698719	G	A	0.56	1.17
Diabetes mellitus; type 1	chr6	32667909	32667910	A	G	0.0687	8.3
Diabetes mellitus; type 1	chr8	123706154	123706155	A	G	0.5504	1.23
Diabetes mellitus; type 1	chr9	4292082	4292083	A	G	0.456	1.13
High cholesterol (hypercholesterolemia)	chr1	93009437	93009438	C	A	0.1113	1.18
High cholesterol (hypercholesterolemia)	chr1	234858596	234858597	A	T	0.3292	1.245
High cholesterol (hypercholesterolemia)	chr1	109818305	109818306	G	T	0.2134	5.53
High cholesterol (hypercholesterolemia)	chr1	230294915	230294916	T	C	0.3553	1.11
High cholesterol (hypercholesterolemia)	chr1	55504649	55504650	G	A	0.4368	1.985
High cholesterol (hypercholesterolemia)	chr1	25775732	25775733	A	T	0.5678	1.16
High cholesterol (hypercholesterolemia)	chr1	109822165	109822166	A	G	0.6877	5.48
High cholesterol (hypercholesterolemia)	chr1	55496038	55496039	T	C	0.88	3.04
High cholesterol (hypercholesterolemia)	chr1	63025941	63025942	G	T	0.3787	2.095
High cholesterol (hypercholesterolemia)	chr1	220973562	220973563	T	C	0.7669	1.235
High cholesterol (hypercholesterolemia)	chr10	113933885	113933886	A	G	0.2418	1.11
High cholesterol (hypercholesterolemia)	chr11	126243951	126243952	A	G	0.1708	1.98
High cholesterol (hypercholesterolemia)	chr11	116652422	116652423	G	A	0.1131	2.58431
High cholesterol (hypercholesterolemia)	chr11	61569829	61569830	T	C	0.3297	1.71
High cholesterol (hypercholesterolemia)	chr11	61569829	61569830	C	T	0.6703	1.78
High cholesterol (hypercholesterolemia)	chr11	116648916	116648917	G	C	0.2001	3.01
High cholesterol (hypercholesterolemia)	chr11	18632983	18632984	T	C	0.4826	1.06
High cholesterol (hypercholesterolemia)	chr12	121416649	121416650	C	A	0.2995	1.435
High cholesterol (hypercholesterolemia)	chr14	24883886	24883887	A	G	0.2454	1.17
High cholesterol (hypercholesterolemia)	chr15	58683365	58683366	A	G	0.4455	1.495
High cholesterol (hypercholesterolemia)	chr15	58674694	58674695	C	G	0.2111	1.38
High cholesterol (hypercholesterolemia)	chr16	56985138	56985139	A	G	0.3887	2.66
High cholesterol (hypercholesterolemia)	chr16	67928041	67928042	A	G	0.1319	1.27
High cholesterol (hypercholesterolemia)	chr16	56995235	56995236	A	C	0.5156	3.09
High cholesterol (hypercholesterolemia)	chr16	56993323	56993324	A	C	0.2692	3.236
High cholesterol (hypercholesterolemia)	chr16	72108092	72108093	A	G	0.1964	2.17
High cholesterol (hypercholesterolemia)	chr16	56997232	56997233	G	A	0.766	4.12
High cholesterol (hypercholesterolemia)	chr17	45425114	45425115	A	G	0.3974	1.01
High cholesterol (hypercholesterolemia)	chr18	47159089	47159090	A	G	0.1287	2.27
High cholesterol (hypercholesterolemia)	chr18	47181667	47181668	T	A	0.8713	1.2
High cholesterol (hypercholesterolemia)	chr18	47160952	47160953	G	T	0.1136	1.31
High cholesterol (hypercholesterolemia)	chr19	49206416	49206417	G	A	0.3246	1.27
High cholesterol (hypercholesterolemia)	chr19	11202305	11202306	T	G	0.082	7.04
High cholesterol (hypercholesterolemia)	chr19	19407717	19407718	C	T	0.1067	3.925
High cholesterol (hypercholesterolemia)	chr19	19658471	19658472	G	T	0.8993	3.32
High cholesterol (hypercholesterolemia)	chr19	45422945	45422946	G	A	0.1639	5.41
High cholesterol (hypercholesterolemia)	chr2	135837905	135837906	A	C	0.7711	1.18
High cholesterol (hypercholesterolemia)	chr2	44072575	44072576	G	T	0.1731	2.88
High cholesterol (hypercholesterolemia)	chr2	27730939	27730940	T	C	0.3842	1.91
High cholesterol (hypercholesterolemia)	chr2	21288320	21288321	G	A	0.7546	4.89
High cholesterol (hypercholesterolemia)	chr2	21263899	21263900	A	G	0.2056	4.105
High cholesterol (hypercholesterolemia)	chr2	27741236	27741237	T	C	0.3851	2.58431
High cholesterol (hypercholesterolemia)	chr20	39091486	39091487	G	A	0.3136	1.38
High cholesterol (hypercholesterolemia)	chr20	43042363	43042364	T	C	0.0211	3.305
High cholesterol (hypercholesterolemia)	chr20	34152781	34152782	T	C	0.1474	1.19
High cholesterol (hypercholesterolemia)	chr20	39672617	39672618	T	A	0.3732	1.41
High cholesterol (hypercholesterolemia)	chr3	12628919	12628920	C	G	0.2028	1.42
High cholesterol (hypercholesterolemia)	chr5	74625486	74625487	A	C	0.4194	18
High cholesterol (hypercholesterolemia)	chr5	156390296	156390297	T	C	0.3869	1.825
High cholesterol (hypercholesterolemia)	chr5	74656538	74656539	C	T	0.4089	2.645
High cholesterol (hypercholesterolemia)	chr6	116312892	116312893	T	A	0.3146	1.18
High cholesterol (hypercholesterolemia)	chr6	34546559	34546560	T	C	0.1351	1.86
High cholesterol (hypercholesterolemia)	chr6	160578859	160578860	C	T	0.12	2.065
High cholesterol (hypercholesterolemia)	chr6	26093140	26093141	A	G	0.0197	2.19
High cholesterol (hypercholesterolemia)	chr6	32412434	32412435	A	G	0.12	2.07
High cholesterol (hypercholesterolemia)	chr6	16127406	16127407	T	C	0.3027	1.445
High cholesterol (hypercholesterolemia)	chr6	33143947	33143948	G	C	0.543	1.91
High cholesterol (hypercholesterolemia)	chr7	21607351	21607352	C	T	0.3082	1.26
High cholesterol (hypercholesterolemia)	chr7	44579179	44579180	C	G	0.2724	2.01
High cholesterol (hypercholesterolemia)	chr8	59388564	59388565	T	C	0.2642	1.26
High cholesterol (hypercholesterolemia)	chr8	116648564	116648565	C	A	0.4473	1.11
High cholesterol (hypercholesterolemia)	chr8	9183357	9183358	A	G	0.0989	2.19
High cholesterol (hypercholesterolemia)	chr8	19844221	19844222	G	A	0.1007	2.25
High cholesterol (hypercholesterolemia)	chr8	19832645	19832646	T	G	0.0939	2.02
High cholesterol (hypercholesterolemia)	chr8	126490971	126490972	A	T	0.5591	2.07
High cholesterol (hypercholesterolemia)	chr8	18272880	18272881	G	A	0.3768	1.07
High cholesterol (hypercholesterolemia)	chr8	145043542	145043543	G	A	0.3223	1.37
High cholesterol (hypercholesterolemia)	chr8	19847689	19847690	A	C	0.0925	2.09
High cholesterol (hypercholesterolemia)	chr9	107664300	107664301	T	C	0.2825	2.24
High cholesterol (hypercholesterolemia)	chr9	136154999	136155000	T	C	0.1639	2.175
High cholesterol (hypercholesterolemia)	chr9	15305377	15305378	G	C	0.2372	1.57
Myopia (Nearsightedness)	chr11	122030189	122030190	G	A	0.364	1.37
Myopia (Nearsightedness)	chr13	24432466	24432467	A	G	0.451	1.32
Myopia (Nearsightedness)	chr5	11169944	11169945	C	T	0.3475	1.24
Ulcerative colitis	chr1	200877561	200877562	C	A	0.8448	1.19
Ulcerative colitis	chr1	22698446	22698447	A	G	0.7747	1.1
Ulcerative colitis	chr1	2513215	2513216	C	T	0.4222	1.05
Ulcerative colitis	chr1	67705957	67705958	G	A	0.967	1.74
Ulcerative colitis	chr1	161472157	161472158	A	G	0.4382	1.2
Ulcerative colitis	chr1	20171859	20171860	A	G	0.5641	1.3
Ulcerative colitis	chr1	206943967	206943968	A	C	0.0852	1.35
Ulcerative colitis	chr1	161479744	161479745	A	G	0.5696	1.21
Ulcerative colitis	chr1	20140035	20140036	A	G	0.2674	1.17
Ulcerative colitis	chr1	206939903	206939904	A	G	0.0907	1.31333
Ulcerative colitis	chr1	67725119	67725120	A	C	0.364	1.29
Ulcerative colitis	chr1	67694201	67694202	A	G	0.6319	1.27
Ulcerative colitis	chr1	8021972	8021973	G	T	0.8407	1.08
Ulcerative colitis	chr1	20227722	20227723	G	C	0.5989	1.41
Ulcerative colitis	chr1	200935865	200935866	T	C	0.8306	1.27
Ulcerative colitis	chr10	101290300	101290301	T	C	0.4386	1.215
Ulcerative colitis	chr10	35554053	35554054	G	T	0.3549	1.07
Ulcerative colitis	chr10	101291592	101291593	T	C	0.4487	1.2
Ulcerative colitis	chr11	76299193	76299194	T	G	0.5046	1.13
Ulcerative colitis	chr11	1874071	1874072	A	G	0.2491	1.08
Ulcerative colitis	chr12	68596660	68596661	C	T	0.0582	1.54
Ulcerative colitis	chr12	68504591	68504592	A	G	0.3301	1.255
Ulcerative colitis	chr12	68500074	68500075	A	G	0.2189	1.19
Ulcerative colitis	chr13	41013976	41013977	C	T	0.788	1.12
Ulcerative colitis	chr13	40505509	40505510	T	C	0.4222	1.1
Ulcerative colitis	chr13	27531266	27531267	C	T	0.1635	1.255
Ulcerative colitis	chr16	86014240	86014241	C	T	0.1671	1.15
Ulcerative colitis	chr16	68591229	68591230	C	A	0.8251	1.17
Ulcerative colitis	chr16	68674787	68674788	A	G	0.7788	1.14
Ulcerative colitis	chr16	10975310	10975311	T	G	0.5229	1.12
Ulcerative colitis	chr17	38062195	38062196	A	G	0.3288	1.15
Ulcerative colitis	chr17	38040762	38040763	A	G	0.3631	1.15
Ulcerative colitis	chr17	38051347	38051348	A	G	0.5412	1.12
Ulcerative colitis	chr18	53207206	53207207	A	G	0.7207	1.33
Ulcerative colitis	chr2	241579107	241579108	T	G	0.6332	1.14
Ulcerative colitis	chr2	200290358	200290359	A	G	0.5723	1.1
Ulcerative colitis	chr2	61204855	61204856	G	A	0.2885	1.19
Ulcerative colitis	chr2	241563738	241563739	A	G	0.2816	1.38
Ulcerative colitis	chr2	61186828	61186829	G	A	0.3997	1.13
Ulcerative colitis	chr2	102663627	102663628	T	G	0.3448	1.09
Ulcerative colitis	chr2	219010145	219010146	T	C	0.457	1.07
Ulcerative colitis	chr20	62327581	62327582	A	G	0.7134	1.09
Ulcerative colitis	chr20	43065027	43065028	C	A	0.7092	1.185
Ulcerative colitis	chr21	16805219	16805220	T	C	0.7285	1.2
Ulcerative colitis	chr21	45615022	45615023	G	A	0.457	1.14
Ulcerative colitis	chr21	40465533	40465534	G	A	0.7811	1.25
Ulcerative colitis	chr21	16817050	16817051	A	G	0.6355	1.11
Ulcerative colitis	chr22	50435479	50435480	G	A	0.5554	1.14
Ulcerative colitis	chr3	49719728	49719729	A	G	0.2358	1.21
Ulcerative colitis	chr3	49721531	49721532	A	G	0.2161	1.2
Ulcerative colitis	chr4	123329361	123329362	A	G	0.1722	1.12
Ulcerative colitis	chr5	583441	583442	G	A	0.881	1.3
Ulcerative colitis	chr5	594082	594083	T	C	0.7775	1.15
Ulcerative colitis	chr5	35876273	35876274	G	A	0.2257	1.07
Ulcerative colitis	chr5	134443605	134443606	A	G	0.2779	1.07
Ulcerative colitis	chr5	10752314	10752315	C	T	0.6236	1.1
Ulcerative colitis	chr5	158826791	158826792	A	C	0.3059	1.17
Ulcerative colitis	chr5	40410934	40410935	T	G	0.462	1.08
Ulcerative colitis	chr6	32429642	32429643	T	C	0.7065	1.4
Ulcerative colitis	chr6	32363843	32363844	C	T	0.7995	1.82
Ulcerative colitis	chr6	43795967	43795968	G	T	0.1795	1.15
Ulcerative colitis	chr6	106522026	106522027	T	C	0.1012	1.08
Ulcerative colitis	chr6	32433166	32433167	G	T	0.7079	1.92
Ulcerative colitis	chr6	138006503	138006504	A	G	0.1044	1.14
Ulcerative colitis	chr6	32431146	32431147	A	G	0.4162	1.45
Ulcerative colitis	chr6	32432834	32432835	C	T	0.707	1.45
Ulcerative colitis	chr6	31111355	31111356	T	C	0.1378	2.73
Ulcerative colitis	chr7	107580838	107580839	A	G	0.3017	1.21
Ulcerative colitis	chr7	2789879	2789880	A	C	0.7564	1.13
Ulcerative colitis	chr7	107492788	107492789	A	G	0.6168	1.2
Ulcerative colitis	chr7	107495433	107495434	G	A	0.2967	1.11
Ulcerative colitis	chr7	98760503	98760504	G	A	0.0664	1.56
Ulcerative colitis	chr7	107453102	107453103	A	G	0.5298	1.32
Ulcerative colitis	chr7	128573966	128573967	A	G	0.2962	1.07
Ulcerative colitis	chr7	107503440	107503441	A	C	0.6717	1.09
Ulcerative colitis	chr9	117553248	117553249	C	T	0.7619	1.1
Ulcerative colitis	chr9	139266404	139266405	A	G	0.3658	1.12
Ulcerative colitis	chr9	85311146	85311147	C	T	0.4359	1.2
Ulcerative colitis	chr9	139266495	139266496	C	T	0.6323	1.14
Ulcerative colitis	chr9	5213686	5213687	C	T	0.3951	1.34
Ulcerative colitis	chr9	4981601	4981602	C	A	0.3091	1.195
Chronic kidney failure	chr12	349297	349298	C	T	0.5284	1.05
Chronic kidney failure	chr16	20364587	20364588	A	G	0.8315	1.25
Chronic kidney failure	chr16	20367689	20367690	T	G	0.1003	1.37182
Chronic kidney failure	chr2	5907879	5907880	C	T	0.0266	1.3
Chronic kidney failure	chr3	23093573	23093574	C	T	0.4162	1.15
Chronic kidney failure	chr3	141807136	141807137	C	A	0.2651	1.09
Chronic kidney failure	chr3	99266336	99266337	T	C	0.0774	1.42
Chronic kidney failure	chr4	77368846	77368847	A	G	0.2766	1.37182
Chronic kidney failure	chr5	45197778	45197779	A	G	0.1369	1.35
Chronic kidney failure	chr6	43806608	43806609	G	A	0.3452	1.08
Chronic kidney failure	chr7	151407800	151407801	A	G	0.1983	1.18
Chronic kidney failure	chr8	23751150	23751151	T	C	0.3191	1.37182
Chronic kidney failure	chr8	129072160	129072161	A	G	0.4135	2.97
Non-Hodgkin lymphoma	chr11	123361396	123361397	A	G	0.1071	1.81
Non-Hodgkin lymphoma	chr6	31074029	31074030	C	A	0.6658	1.58
Non-Hodgkin lymphoma	chr6	32665419	32665420	G	T	0.1204	1.95
Non-Hodgkin lymphoma	chr6	32664457	32664458	C	T	0.7015	1.56
