# Supplementary material for: A Probabilistic Model to Predict Clinical Phenotypic Traits from Genome Sequencing
Source: PLoS Comput Biol. 2014 Sep 4;10(9):e1003825. doi: 10.1371/journal.pcbi.1003825 (PMC4154636; doi:10.1371/journal.pcbi.1003825)
Supplement: Table S12 — Phenotypes predicted with significant AUC using a null model that assumes phenotypes are independent and exchangeable. If no correlation structure existed among the phenotypes, statistical significance could be assessed by shuffling phenotype labels with respect to their predicted probabilities. In this case, the model's performance declines slightly, yielding 21 phenotypes with P-value<0.05 and FDR<0.2. #PGP = number of participants in each row having the true phenotypic status. AUC = area under the receiver operating characteristic curve, a threshold-free metric of classifier performance. P-value and FDR = statistical significance of the AUC value, based on permutation test shuffling the phenotype labels. (XLSX) [file pcbi.1003825.s013.xlsx]

## Sheet: significance.pred.txt
Table S12		A probabilistic model to predict clinical phenotypic traits from genome sequencing. Chen et al.
Phenotype	#PGP	AUC	p-value	FDR
bloodGroup_B	9	1	9.999e-05	0
bloodGroup_O	29	0.91713	9.999e-05	0
bloodGroup_A	22	0.919856	0.00019998	0.0021
Deep vein thrombosis (DVT)	2	0.892857	0.00119988	0.025375
Osteoarthritis	17	0.796237	0.00369963	0.06596
Hair loss (includes female and male pattern baldness)	28	0.685357	0.00629937	0.104622
Age-related cataract	12	0.877536	0.00679932	0.104622
Graves' disease	1	1	0.00729927	0.104622
Hypertension	25	0.672427	0.00789921	0.104622
Presbyopia	17	0.739305	0.0141986	0.153412
Alopecia areata	1	0.952756	0.0144986	0.153412
Glaucoma	2	0.92	0.0158984	0.153412
Gilbert syndrome	1	0.984127	0.0175982	0.153412
Chronic Obstructive Pulmonary Disease (COPD)	2	0.772	0.0178982	0.153412
Hyperopia (Farsightedness)	12	0.703623	0.0180982	0.153412
Non-Hodgkin lymphoma	1	0.992188	0.0184982	0.153412
Kidney cancer	1	0.988281	0.019598	0.153412
Von Willebrand disease	1	0.940945	0.0238976	0.1653
Breast fibroadenoma	2	0.923228	0.0243976	0.1653
Inguinal hernia	10	0.739316	0.0246975	0.1653
Chronic tension headaches (15+ days per month; at least 6 months)	3	0.633065	0.0294971	0.189767
